# Supplementary material for: Molecular mechanisms of receptor recognition and antibody neutralization of coxsackievirus A6
Source: Nat Commun. 2025 Dec 18;17:934. doi: 10.1038/s41467-025-67666-9 (PMC12830800; doi:10.1038/s41467-025-67666-9)
Supplement: Supplementary file 4 — Source data [file 41467_2025_67666_MOESM4_ESM.xlsx]

## Sheet: Figure 1√
Fig 1. Development and characterization of anti-CVA6 neutralizing Mabs
Fig 1b. Neutralization potency of the MAbs against CVA6 strain 141
Conc. (μg/mL)	1F4					Conc. (μg/mL)	3H7					Conc. (μg/mL)	Ctr
2.5						2.5	122.012	123.789	120.358	100.902		2.5	-0.95537	-1.47989	-0.74546	-1.49036
1.25	136.488	77.1779	95.2453	93.8709		1.25	123.939	122.423	108.091	100.76		1.25	0.444261	-2.34939	-1.57555	-0.7007
0.625	125.774	78.7647	85.2628	132.962		0.625	125.722	123.147	119.077	90.2657			Neutralization (%)
0.3125	100.141	102.838	54.2233	96.7193		0.3125	101.374	39.4272	74.7734	119.113
0.15625	68.9489	49.7049	74.9035	115.353		0.15625	106.299	121.288	97.3481	68.8012
0.078125	92.4962	56.6766	58.0908	67.4497		0.078125	21.2723	21.9521	21.7335	19.8158
0.039063	51.3173	41.5684	47.7848	35.2315		0.039063	7.78988	6.08354	4.83083	6.65398
0.019531	25.5875	19.492	19.9555	17.6707		0.019531	-0.09881	-0.42417	-1.86571	3.46267
0.009766	16.6318	11.8988	10.1746	6.43476		0.009766	-2.00664	-2.37843	-1.25489	1.2324
0.004883	11.9971	4.08337	2.94792	1.48492		0.004883	-1.21502	-2.01758	-0.78622	1.82348
0.002441	6.82571	0.65648	-0.96326	-0.54709		0.002441	1.98599	2.42807	2.3007	4.17816
0.004883	3.30277	-0.35281	-0.4611	-1.11671			Neutralization (%)
0.002441	6.16534	1.29016	3.34426	3.26008
	Neutralization (%)
Fig 1c. Neutralization potency of the MAbs against CVA6 strain HeB
Conc. (μg/mL)	1F4					Conc. (μg/mL)	3H7					Conc. (μg/mL)	Ctr
5	104.269	91.3646	91.5196	104.741		5	124.666	118.02	112.905	116.18		5	22.461	23.6798	24.1585	19.829
2.5	108.612	92.507	97.3989	103.934		2.5	109.445	104.063	102.442	98.7986		2.5	17.9247	17.3781	18.9245	13.2584
1.25	86.1045	71.1824	80.5827	87.5284		1.25	105.028	102.72	99.741	97.4161			Neutralization (%)
0.625	47.8184	43.3931	54.4097	54.3244		0.625	105.898	106.143	83.4093	100.987
0.3125	16.0089	24.1791	28.3996	36.1363		0.3125	80.0164	93.265	77.7162	70.5243
0.15625	1.19615	13.1667	20.1331	19.8483		0.15625	43.548	58.0569	33.7636	27.6183
0.078125	2.06125	3.39005	7.85833	13.245		0.078125	22.5453	26.4634	17.9188	10.9268
0.039063	-0.249116	4.02184	5.95316	5.37467		0.039063	11.1251	10.3123	8.12249	5.77969
0.019531	7.01224	4.60706	2.57989	2.89866		0.019531	4.44811	3.69156	4.13703	1.48074
0.00976563	-5.5899	2.13102	-0.638487	-1.75137		0.00976563	0.402104	-0.3409	-1.21439	-2.11551
0.004883	0.856507	-1.73944	-3.54503	-4.61338		0.004883	1.03973	0.514149	-1.77334	-0.658998
	Neutralization (%)						Neutralization (%)
Fig 1d. Binding of the MAbs to purified CVA6-HeB virions analyzed by ELISA.
Conc. (μg/mL)	1F4				Conc. (μg/mL)	3H7				Conc. (μg/mL)	Ctr
1	0.2548	0.2926	0.2762		1	0.5279	0.4793	0.4392		1	0.06	0.0647	0.0636
0.25	0.2028	0.2686	0.2385		0.25	0.4331	0.5142	0.4481		0.25	0.0689	0.071	0.0633
0.0625	0.1744	0.2146	0.1822		0.0625	0.3644	0.3239	0.3053			OD450
0.015625	0.079	0.0875	0.1339		0.015625	0.1352	0.1709	0.1306
	OD450					OD450
Fig 1e. Binding kinetic analysis of the MAbs to immobilized CVA6-HeB virions by biolayer interferometry (BLI).
1F4 to CVA6-HeB								3H7 to CVA6-HeB
Time (s)	200 nM	66.7 nM	22.2 nM	7.41 nM	2.47 nM	0.82 nM		Time (s)	200 nM	22.2 nM	7.41 nM	2.47 nM	0.82 nM
0	0.019	0.004	0.001	0	0.004	-0.002		0	0.009	0.004	0.002	-0.001	-0.001
0.2	0.024	0.005	0.001	-0.001	0.003	-0.002		0.2	0.01	0.004	0.002	-0.002	0
0.4	0.03	0.006	0	-0.002	0.002	-0.003		0.4	0.012	0.004	0.002	-0.002	0
0.6	0.038	0.009	0.001	-0.002	0.002	-0.003		0.6	0.014	0.004	0.002	-0.002	0
0.8	0.046	0.012	0.001	-0.002	0.002	-0.004		0.8	0.016	0.005	0.003	-0.002	0.001
1	0.055	0.015	0.002	-0.002	0.001	-0.005		1	0.019	0.005	0.003	-0.002	0.001
1.2	0.065	0.018	0.002	-0.002	0.001	-0.005		1.2	0.021	0.006	0.003	-0.002	0.001
1.4	0.075	0.022	0.003	-0.001	0.001	-0.005		1.4	0.024	0.006	0.003	-0.002	0.001
1.6	0.086	0.026	0.004	-0.001	0.001	-0.005		1.6	0.026	0.007	0.004	-0.001	0.002
1.8	0.096	0.03	0.005	0	0.001	-0.005		1.8	0.029	0.007	0.005	-0.001	0.002
2	0.106	0.034	0.006	0	0.002	-0.004		2	0.032	0.007	0.005	-0.001	0.002
2.2	0.116	0.037	0.007	0.002	0.002	-0.003		2.2	0.034	0.007	0.006	-0.001	0.002
2.4	0.125	0.041	0.008	0.002	0.003	-0.003		2.4	0.037	0.008	0.006	0	0.002
2.6	0.134	0.045	0.009	0.002	0.003	-0.003		2.6	0.039	0.008	0.006	0	0.002
2.8	0.142	0.047	0.01	0.002	0.002	-0.003		2.8	0.042	0.008	0.006	0	0.002
3	0.15	0.05	0.011	0.001	0.002	-0.003		3	0.044	0.008	0.006	-0.001	0.001
3.2	0.159	0.054	0.012	0.002	0.002	-0.002		3.2	0.047	0.008	0.006	-0.001	0.001
3.4	0.166	0.057	0.013	0.002	0.002	-0.002		3.4	0.049	0.008	0.006	-0.001	0.001
3.6	0.174	0.06	0.014	0.002	0.001	-0.002		3.6	0.051	0.008	0.006	-0.001	0.001
3.8	0.182	0.064	0.015	0.002	0.001	-0.002		3.8	0.053	0.009	0.007	-0.001	0.001
4	0.19	0.067	0.016	0.002	0.001	-0.002		4	0.056	0.009	0.006	-0.001	0.001
4.2	0.197	0.07	0.016	0.002	0.001	-0.002		4.2	0.058	0.009	0.006	-0.001	0
4.4	0.206	0.073	0.017	0.003	0.002	-0.002		4.4	0.061	0.01	0.007	-0.001	0.001
4.6	0.213	0.077	0.018	0.004	0.002	-0.003		4.6	0.063	0.01	0.007	-0.001	0.001
4.8	0.22	0.08	0.019	0.004	0.002	-0.003		4.8	0.065	0.011	0.007	-0.001	0.001
5	0.227	0.083	0.02	0.005	0.002	-0.003		5	0.067	0.011	0.007	-0.001	0
5.2	0.234	0.087	0.021	0.006	0.002	-0.003		5.2	0.069	0.012	0.007	-0.001	0
5.4	0.241	0.09	0.021	0.007	0.003	-0.003		5.4	0.07	0.012	0.007	-0.001	0.001
5.6	0.247	0.093	0.022	0.007	0.003	-0.003		5.6	0.072	0.012	0.006	-0.001	0.001
5.8	0.253	0.095	0.023	0.007	0.003	-0.003		5.8	0.073	0.012	0.006	-0.001	0
6	0.26	0.099	0.025	0.007	0.004	-0.003		6	0.074	0.012	0.006	-0.001	-0.001
6.2	0.265	0.101	0.026	0.008	0.005	-0.003		6.2	0.076	0.013	0.006	-0.001	-0.001
6.4	0.271	0.104	0.027	0.008	0.005	-0.003		6.4	0.078	0.013	0.005	-0.002	-0.001
6.6	0.277	0.107	0.028	0.008	0.004	-0.003		6.6	0.079	0.012	0.005	-0.003	-0.002
6.8	0.282	0.11	0.029	0.008	0.005	-0.003		6.8	0.08	0.012	0.005	-0.002	-0.003
7	0.287	0.113	0.031	0.008	0.005	-0.003		7	0.082	0.013	0.006	-0.002	-0.003
7.2	0.293	0.116	0.032	0.008	0.005	-0.002		7.2	0.084	0.014	0.007	-0.002	-0.003
7.4	0.298	0.119	0.032	0.008	0.005	-0.002		7.4	0.086	0.014	0.007	-0.002	-0.003
7.6	0.303	0.121	0.033	0.008	0.004	-0.002		7.6	0.088	0.015	0.008	-0.001	-0.002
7.8	0.307	0.124	0.034	0.007	0.004	-0.003		7.8	0.09	0.015	0.009	-0.001	-0.002
8	0.312	0.126	0.034	0.007	0.004	-0.003		8	0.092	0.016	0.009	0	-0.002
8.2	0.317	0.129	0.035	0.007	0.003	-0.004		8.2	0.094	0.017	0.009	0	-0.002
8.4	0.322	0.132	0.035	0.008	0.003	-0.004		8.4	0.096	0.017	0.009	0	-0.001
8.6	0.326	0.134	0.035	0.008	0.003	-0.004		8.6	0.097	0.017	0.009	-0.001	-0.001
8.8	0.33	0.137	0.036	0.008	0.003	-0.004		8.8	0.098	0.017	0.009	0	-0.001
9	0.335	0.14	0.037	0.008	0.002	-0.004		9	0.099	0.018	0.009	0	-0.001
9.2	0.339	0.143	0.037	0.009	0.002	-0.004		9.2	0.101	0.018	0.009	0.001	0
9.4	0.343	0.145	0.038	0.009	0.002	-0.004		9.4	0.102	0.018	0.008	0	0
9.6	0.347	0.148	0.039	0.009	0.003	-0.004		9.6	0.104	0.018	0.008	0	-0.001
9.8	0.351	0.151	0.041	0.01	0.003	-0.004		9.8	0.105	0.019	0.008	0.001	-0.001
10	0.355	0.154	0.042	0.01	0.003	-0.004		10	0.106	0.018	0.007	0	-0.001
10.2	0.358	0.156	0.043	0.011	0.003	-0.004		10.2	0.107	0.018	0.006	-0.001	-0.001
10.4	0.362	0.159	0.044	0.012	0.003	-0.004		10.4	0.107	0.018	0.006	-0.001	-0.002
10.6	0.366	0.161	0.045	0.012	0.003	-0.004		10.6	0.109	0.019	0.006	0	-0.002
10.8	0.37	0.164	0.046	0.012	0.003	-0.003		10.8	0.11	0.019	0.006	0	-0.002
11	0.373	0.168	0.048	0.013	0.004	-0.003		11	0.111	0.02	0.006	0	-0.002
11.2	0.377	0.17	0.049	0.013	0.004	-0.003		11.2	0.112	0.021	0.006	0	-0.001
11.4	0.38	0.173	0.049	0.012	0.003	-0.004		11.4	0.115	0.021	0.006	0	-0.001
11.6	0.383	0.175	0.05	0.013	0.003	-0.005		11.6	0.116	0.021	0.006	0	-0.001
11.8	0.386	0.178	0.051	0.012	0.004	-0.005		11.8	0.116	0.02	0.006	0	-0.001
12	0.39	0.18	0.052	0.013	0.004	-0.005		12	0.118	0.021	0.005	-0.001	-0.002
12.2	0.393	0.182	0.052	0.013	0.004	-0.005		12.2	0.118	0.02	0.005	-0.001	-0.002
12.4	0.396	0.185	0.053	0.014	0.004	-0.005		12.4	0.119	0.021	0.005	-0.002	-0.002
12.6	0.399	0.188	0.054	0.014	0.005	-0.004		12.6	0.12	0.021	0.006	-0.002	-0.002
12.8	0.401	0.191	0.056	0.015	0.005	-0.004		12.8	0.121	0.021	0.005	-0.002	-0.003
13	0.404	0.194	0.056	0.016	0.005	-0.004		13	0.122	0.021	0.006	-0.002	-0.003
13.2	0.407	0.196	0.058	0.016	0.006	-0.004		13.2	0.124	0.022	0.006	-0.002	-0.002
13.4	0.409	0.198	0.059	0.016	0.006	-0.004		13.4	0.125	0.023	0.007	-0.001	-0.002
13.6	0.411	0.201	0.06	0.017	0.007	-0.003		13.6	0.126	0.023	0.008	-0.001	-0.002
13.8	0.413	0.202	0.06	0.017	0.006	-0.003		13.8	0.127	0.023	0.008	-0.001	-0.001
14	0.415	0.205	0.061	0.018	0.006	-0.003		14	0.127	0.023	0.008	-0.003	-0.001
14.2	0.417	0.207	0.062	0.019	0.007	-0.003		14.2	0.129	0.023	0.008	-0.002	0
14.4	0.419	0.209	0.062	0.019	0.007	-0.003		14.4	0.13	0.024	0.009	-0.002	0.001
14.6	0.421	0.212	0.063	0.019	0.007	-0.003		14.6	0.131	0.025	0.009	-0.001	0
14.8	0.423	0.214	0.063	0.019	0.007	-0.004		14.8	0.133	0.025	0.01	-0.001	0.001
15	0.425	0.216	0.064	0.019	0.007	-0.005		15	0.134	0.026	0.01	0	0.001
15.2	0.426	0.218	0.064	0.018	0.006	-0.005		15.2	0.136	0.026	0.01	0	0.002
15.4	0.428	0.22	0.064	0.017	0.006	-0.006		15.4	0.138	0.026	0.011	0	0.001
15.6	0.429	0.223	0.065	0.018	0.007	-0.006		15.6	0.138	0.027	0.011	0	0.001
15.8	0.431	0.224	0.065	0.018	0.006	-0.006		15.8	0.139	0.027	0.011	0	0.001
16	0.432	0.226	0.065	0.018	0.006	-0.007		16	0.14	0.027	0.011	0	0.001
16.2	0.434	0.228	0.066	0.018	0.006	-0.007		16.2	0.141	0.028	0.012	0	0.001
16.4	0.436	0.23	0.067	0.019	0.006	-0.007		16.4	0.142	0.028	0.011	0	0
16.6	0.438	0.233	0.068	0.02	0.007	-0.006		16.6	0.142	0.028	0.011	0	0
16.8	0.44	0.235	0.069	0.021	0.007	-0.006		16.8	0.143	0.027	0.011	0	-0.001
17	0.442	0.238	0.071	0.021	0.007	-0.005		17	0.144	0.027	0.011	0.001	0
17.2	0.443	0.24	0.072	0.021	0.007	-0.006		17.2	0.145	0.028	0.012	0.001	0
17.4	0.445	0.242	0.072	0.022	0.007	-0.005		17.4	0.145	0.028	0.011	0.001	0
17.6	0.446	0.244	0.074	0.022	0.008	-0.005		17.6	0.146	0.027	0.01	0	0
17.8	0.448	0.247	0.075	0.022	0.007	-0.005		17.8	0.146	0.027	0.01	0	0
18	0.449	0.248	0.075	0.022	0.007	-0.005		18	0.147	0.027	0.01	-0.001	0
18.2	0.45	0.25	0.076	0.022	0.007	-0.005		18.2	0.148	0.028	0.01	-0.001	0
18.4	0.451	0.252	0.077	0.022	0.007	-0.005		18.4	0.148	0.028	0.01	-0.001	-0.001
18.6	0.452	0.254	0.078	0.022	0.007	-0.005		18.6	0.148	0.028	0.01	-0.001	-0.002
18.8	0.453	0.256	0.078	0.022	0.007	-0.005		18.8	0.149	0.028	0.011	-0.001	-0.001
19	0.455	0.258	0.078	0.021	0.006	-0.005		19	0.15	0.028	0.011	-0.002	-0.002
19.2	0.455	0.259	0.079	0.021	0.006	-0.004		19.2	0.151	0.029	0.011	-0.001	-0.002
19.4	0.456	0.261	0.079	0.022	0.006	-0.005		19.4	0.151	0.029	0.011	-0.001	-0.002
19.6	0.457	0.263	0.08	0.022	0.006	-0.005		19.6	0.152	0.029	0.011	-0.002	-0.002
19.8	0.458	0.264	0.08	0.022	0.006	-0.005		19.8	0.152	0.03	0.011	-0.002	-0.001
20	0.459	0.265	0.081	0.022	0.005	-0.005		20	0.153	0.03	0.011	-0.002	-0.001
20.2	0.46	0.267	0.082	0.023	0.005	-0.005		20.2	0.154	0.03	0.012	-0.001	-0.001
20.4	0.462	0.269	0.084	0.024	0.006	-0.004		20.4	0.155	0.031	0.012	-0.002	-0.001
20.6	0.463	0.272	0.085	0.025	0.007	-0.003		20.6	0.156	0.031	0.013	-0.001	0
20.8	0.464	0.274	0.086	0.025	0.007	-0.003		20.8	0.157	0.032	0.013	-0.001	0
21	0.466	0.276	0.087	0.025	0.008	-0.004		21	0.158	0.033	0.014	0	0.001
21.2	0.466	0.277	0.087	0.025	0.008	-0.004		21.2	0.159	0.033	0.014	0	0.001
21.4	0.468	0.279	0.088	0.026	0.008	-0.004		21.4	0.159	0.033	0.014	0	0.001
21.6	0.468	0.281	0.089	0.026	0.008	-0.005		21.6	0.16	0.033	0.013	0	0.001
21.8	0.469	0.283	0.089	0.026	0.008	-0.005		21.8	0.161	0.033	0.013	0	0.001
22	0.47	0.284	0.089	0.026	0.008	-0.005		22	0.161	0.034	0.014	0	0.001
22.2	0.471	0.286	0.09	0.026	0.008	-0.006		22.2	0.162	0.034	0.014	0	0
22.4	0.471	0.287	0.09	0.026	0.008	-0.006		22.4	0.163	0.035	0.014	0	0
22.6	0.472	0.289	0.091	0.027	0.008	-0.006		22.6	0.164	0.036	0.014	0	0
22.8	0.473	0.291	0.091	0.027	0.009	-0.005		22.8	0.165	0.036	0.014	0	-0.001
23	0.473	0.293	0.092	0.027	0.009	-0.006		23	0.166	0.036	0.014	0	-0.001
23.2	0.473	0.295	0.092	0.028	0.009	-0.005		23.2	0.167	0.037	0.014	0	-0.001
23.4	0.474	0.297	0.094	0.028	0.009	-0.005		23.4	0.168	0.037	0.014	0	-0.001
23.6	0.475	0.298	0.094	0.028	0.009	-0.005		23.6	0.168	0.037	0.014	0.001	0
23.8	0.476	0.3	0.094	0.028	0.009	-0.005		23.8	0.169	0.038	0.014	0.001	0
24	0.476	0.301	0.095	0.028	0.009	-0.005		24	0.169	0.038	0.014	0.001	0
24.2	0.477	0.304	0.096	0.029	0.01	-0.004		24.2	0.17	0.038	0.014	0.001	0
24.4	0.478	0.305	0.097	0.029	0.01	-0.004		24.4	0.171	0.039	0.015	0.001	0
24.6	0.478	0.308	0.098	0.03	0.009	-0.004		24.6	0.171	0.039	0.015	0.001	0.001
24.8	0.48	0.309	0.098	0.03	0.01	-0.004		24.8	0.171	0.039	0.014	0	0
25	0.48	0.311	0.099	0.03	0.009	-0.004		25	0.171	0.038	0.014	0	0
25.2	0.481	0.312	0.1	0.031	0.009	-0.004		25.2	0.172	0.038	0.014	0	0
25.4	0.481	0.314	0.1	0.031	0.008	-0.005		25.4	0.172	0.038	0.014	0	0
25.6	0.482	0.315	0.1	0.031	0.008	-0.005		25.6	0.173	0.038	0.013	0	0
25.8	0.483	0.317	0.101	0.031	0.008	-0.005		25.8	0.174	0.039	0.014	0	0
26	0.483	0.319	0.102	0.031	0.008	-0.005		26	0.175	0.039	0.014	0	-0.001
26.2	0.483	0.32	0.103	0.031	0.007	-0.005		26.2	0.176	0.04	0.015	0	0
26.4	0.484	0.321	0.103	0.031	0.008	-0.005		26.4	0.177	0.04	0.015	0	0
26.6	0.485	0.323	0.105	0.031	0.008	-0.005		26.6	0.177	0.041	0.015	0	0
26.8	0.485	0.324	0.105	0.031	0.009	-0.004		26.8	0.177	0.041	0.015	0	-0.001
27	0.486	0.326	0.106	0.031	0.01	-0.004		27	0.178	0.042	0.015	0	-0.001
27.2	0.486	0.327	0.107	0.031	0.01	-0.004		27.2	0.178	0.042	0.015	0	-0.001
27.4	0.486	0.328	0.108	0.031	0.01	-0.003		27.4	0.179	0.043	0.015	0	0
27.6	0.487	0.33	0.109	0.031	0.01	-0.004		27.6	0.179	0.043	0.015	0.001	0
27.8	0.487	0.331	0.109	0.031	0.011	-0.004		27.8	0.179	0.043	0.016	0.002	0
28	0.488	0.332	0.11	0.032	0.011	-0.004		28	0.18	0.043	0.016	0.002	0
28.2	0.488	0.334	0.111	0.033	0.012	-0.004		28.2	0.18	0.043	0.017	0.002	0.001
28.4	0.488	0.334	0.111	0.032	0.011	-0.004		28.4	0.18	0.044	0.017	0.002	0.001
28.6	0.489	0.336	0.112	0.034	0.011	-0.004		28.6	0.181	0.043	0.017	0.002	0.001
28.8	0.49	0.337	0.113	0.034	0.012	-0.004		28.8	0.181	0.043	0.017	0.002	0.001
29	0.491	0.338	0.113	0.035	0.011	-0.004		29	0.182	0.043	0.017	0.002	0.001
29.2	0.491	0.339	0.114	0.036	0.011	-0.005		29.2	0.183	0.044	0.018	0.002	0.002
29.4	0.491	0.34	0.114	0.036	0.01	-0.005		29.4	0.184	0.045	0.019	0.003	0.001
29.6	0.492	0.342	0.115	0.036	0.011	-0.004		29.6	0.185	0.044	0.019	0.003	0.001
29.8	0.493	0.343	0.116	0.037	0.011	-0.004		29.8	0.185	0.045	0.02	0.003	0.001
30	0.493	0.345	0.116	0.037	0.011	-0.004		30	0.185	0.045	0.02	0.003	0.001
30.2	0.493	0.346	0.117	0.037	0.011	-0.005		30.2	0.185	0.046	0.02	0.003	0.001
30.4	0.494	0.347	0.118	0.038	0.011	-0.005		30.4	0.186	0.046	0.02	0.002	0.001
30.6	0.494	0.348	0.119	0.038	0.011	-0.004		30.6	0.186	0.046	0.02	0.002	0.001
30.8	0.494	0.35	0.119	0.038	0.011	-0.003		30.8	0.186	0.045	0.019	0.001	0.001
31	0.494	0.352	0.12	0.038	0.011	-0.003		31	0.186	0.046	0.019	0.001	0.001
31.2	0.494	0.353	0.121	0.038	0.011	-0.003		31.2	0.187	0.046	0.019	0.001	0.001
31.4	0.494	0.355	0.122	0.038	0.011	-0.002		31.4	0.187	0.046	0.019	0	0.001
31.6	0.494	0.356	0.123	0.039	0.011	-0.002		31.6	0.188	0.047	0.019	0.001	0.001
31.8	0.495	0.357	0.123	0.039	0.011	-0.002		31.8	0.188	0.047	0.02	0.001	0.001
32	0.495	0.358	0.124	0.039	0.011	-0.002		32	0.189	0.047	0.019	0.001	0.001
32.2	0.495	0.359	0.125	0.039	0.011	-0.002		32.2	0.189	0.048	0.02	0.001	0.001
32.4	0.495	0.36	0.125	0.039	0.011	-0.002		32.4	0.19	0.049	0.02	0.001	0.001
32.6	0.496	0.361	0.126	0.039	0.011	-0.002		32.6	0.19	0.049	0.02	0.001	0.001
32.8	0.496	0.362	0.126	0.039	0.011	-0.002		32.8	0.191	0.049	0.02	0.001	0.001
33	0.496	0.363	0.127	0.039	0.011	-0.002		33	0.192	0.05	0.02	0.001	0.001
33.2	0.496	0.364	0.127	0.039	0.011	-0.003		33.2	0.192	0.05	0.02	0.002	0.001
33.4	0.497	0.364	0.127	0.039	0.012	-0.002		33.4	0.193	0.05	0.02	0.002	0.001
33.6	0.498	0.366	0.128	0.039	0.013	-0.003		33.6	0.194	0.05	0.021	0.002	0.001
33.8	0.498	0.366	0.128	0.04	0.013	-0.003		33.8	0.194	0.05	0.021	0.003	0.002
34	0.498	0.367	0.129	0.04	0.014	-0.004		34	0.194	0.05	0.021	0.003	0.002
34.2	0.498	0.368	0.129	0.04	0.014	-0.004		34.2	0.194	0.05	0.021	0.003	0.002
34.4	0.499	0.369	0.13	0.041	0.014	-0.004		34.4	0.194	0.05	0.021	0.004	0.002
34.6	0.499	0.37	0.131	0.041	0.014	-0.003		34.6	0.194	0.049	0.021	0.004	0.003
34.8	0.499	0.371	0.132	0.041	0.014	-0.003		34.8	0.195	0.049	0.021	0.005	0.003
35	0.499	0.373	0.132	0.041	0.014	-0.003		35	0.196	0.05	0.022	0.005	0.003
35.2	0.499	0.374	0.133	0.042	0.014	-0.003		35.2	0.196	0.051	0.022	0.005	0.003
35.4	0.499	0.375	0.133	0.042	0.013	-0.003		35.4	0.196	0.051	0.022	0.004	0.003
35.6	0.499	0.376	0.134	0.042	0.013	-0.003		35.6	0.197	0.051	0.022	0.004	0.003
35.8	0.5	0.378	0.135	0.042	0.013	-0.003		35.8	0.197	0.051	0.022	0.004	0.003
36	0.5	0.378	0.136	0.042	0.013	-0.003		36	0.197	0.052	0.022	0.004	0.002
36.2	0.5	0.379	0.136	0.043	0.013	-0.003		36.2	0.198	0.052	0.022	0.004	0.002
36.4	0.5	0.38	0.137	0.043	0.013	-0.002		36.4	0.197	0.052	0.021	0.003	0.001
36.6	0.5	0.381	0.137	0.043	0.013	-0.002		36.6	0.197	0.052	0.021	0.003	0.001
36.8	0.5	0.382	0.138	0.043	0.013	-0.003		36.8	0.197	0.052	0.02	0.002	0.001
37	0.5	0.383	0.138	0.043	0.013	-0.002		37	0.198	0.053	0.021	0.002	0.001
37.2	0.501	0.384	0.139	0.044	0.013	-0.002		37.2	0.198	0.054	0.021	0.002	0.001
37.4	0.501	0.384	0.139	0.045	0.014	-0.002		37.4	0.198	0.054	0.02	0.001	0.001
37.6	0.502	0.385	0.14	0.045	0.014	-0.003		37.6	0.199	0.054	0.021	0.001	0
37.8	0.502	0.386	0.14	0.045	0.013	-0.003		37.8	0.199	0.054	0.021	0.002	0
38	0.502	0.387	0.142	0.046	0.014	-0.003		38	0.2	0.054	0.021	0.002	0
38.2	0.503	0.388	0.142	0.046	0.014	-0.003		38.2	0.2	0.054	0.021	0.002	0
38.4	0.503	0.39	0.143	0.047	0.014	-0.002		38.4	0.2	0.055	0.021	0.002	0
38.6	0.504	0.39	0.144	0.047	0.014	-0.003		38.6	0.201	0.055	0.021	0.003	0
38.8	0.504	0.391	0.144	0.046	0.014	-0.003		38.8	0.202	0.055	0.022	0.003	0.001
39	0.504	0.392	0.144	0.046	0.014	-0.003		39	0.202	0.056	0.022	0.003	0.001
39.2	0.504	0.393	0.145	0.046	0.014	-0.003		39.2	0.202	0.055	0.022	0.002	0.001
39.4	0.504	0.393	0.145	0.046	0.014	-0.003		39.4	0.203	0.055	0.023	0.003	0
39.6	0.505	0.394	0.146	0.046	0.014	-0.003		39.6	0.204	0.055	0.023	0.003	0
39.8	0.505	0.395	0.146	0.046	0.015	-0.002		39.8	0.204	0.056	0.023	0.003	0
40	0.506	0.396	0.147	0.047	0.015	-0.002		40	0.204	0.056	0.023	0.003	0
40.2	0.506	0.397	0.148	0.048	0.016	-0.002		40.2	0.205	0.056	0.023	0.004	0
40.4	0.506	0.398	0.148	0.048	0.016	-0.002		40.4	0.205	0.055	0.023	0.004	0
40.6	0.505	0.398	0.148	0.048	0.015	-0.002		40.6	0.205	0.055	0.023	0.003	0
40.8	0.506	0.399	0.149	0.049	0.016	-0.001		40.8	0.205	0.055	0.023	0.003	0
41	0.506	0.4	0.151	0.05	0.016	0		41	0.206	0.055	0.023	0.003	0.001
41.2	0.506	0.401	0.152	0.051	0.016	-0.001		41.2	0.206	0.055	0.022	0.002	0.001
41.4	0.506	0.402	0.152	0.051	0.016	-0.001		41.4	0.206	0.055	0.022	0.002	0.001
41.6	0.506	0.403	0.152	0.051	0.015	-0.002		41.6	0.207	0.055	0.022	0.001	0.001
41.8	0.506	0.404	0.153	0.051	0.015	-0.002		41.8	0.208	0.056	0.022	0.001	0.002
42	0.506	0.404	0.154	0.051	0.016	-0.001		42	0.208	0.056	0.022	0.001	0.002
42.2	0.505	0.404	0.154	0.051	0.015	-0.002		42.2	0.207	0.056	0.022	0.001	0.002
42.4	0.505	0.405	0.155	0.051	0.015	-0.002		42.4	0.207	0.056	0.023	0.001	0.002
42.6	0.505	0.405	0.155	0.05	0.015	-0.003		42.6	0.208	0.057	0.023	0.001	0.002
42.8	0.505	0.406	0.154	0.05	0.014	-0.003		42.8	0.208	0.058	0.023	0.002	0.003
43	0.505	0.406	0.155	0.05	0.015	-0.003		43	0.208	0.058	0.024	0.002	0.002
43.2	0.505	0.407	0.155	0.05	0.015	-0.003		43.2	0.209	0.058	0.024	0.002	0.002
43.4	0.506	0.408	0.156	0.051	0.015	-0.003		43.4	0.21	0.06	0.024	0.003	0.002
43.6	0.506	0.408	0.157	0.051	0.016	-0.003		43.6	0.211	0.06	0.025	0.004	0.002
43.8	0.506	0.409	0.157	0.051	0.016	-0.003		43.8	0.211	0.06	0.025	0.004	0.001
44	0.506	0.41	0.158	0.052	0.016	-0.003		44	0.211	0.061	0.025	0.005	0.001
44.2	0.507	0.411	0.159	0.052	0.016	-0.002		44.2	0.211	0.061	0.025	0.005	0
44.4	0.507	0.411	0.159	0.053	0.016	-0.002		44.4	0.211	0.06	0.024	0.006	0
44.6	0.508	0.413	0.16	0.053	0.016	-0.001		44.6	0.211	0.061	0.024	0.006	0
44.8	0.508	0.413	0.161	0.054	0.016	-0.001		44.8	0.212	0.061	0.024	0.005	0
45	0.508	0.415	0.161	0.054	0.016	-0.001		45	0.212	0.061	0.024	0.006	0
45.2	0.509	0.416	0.162	0.055	0.016	-0.001		45.2	0.212	0.061	0.023	0.005	0
45.4	0.509	0.417	0.162	0.055	0.016	-0.001		45.4	0.213	0.061	0.023	0.005	0
45.6	0.509	0.417	0.163	0.055	0.016	-0.001		45.6	0.213	0.061	0.023	0.005	0
45.8	0.509	0.418	0.163	0.055	0.017	-0.001		45.8	0.212	0.061	0.024	0.004	0
46	0.509	0.418	0.164	0.055	0.017	0		46	0.212	0.061	0.023	0.004	0
46.2	0.51	0.419	0.165	0.056	0.017	0		46.2	0.211	0.061	0.024	0.003	0
46.4	0.51	0.42	0.165	0.056	0.018	0		46.4	0.211	0.062	0.024	0.003	0
46.6	0.51	0.42	0.165	0.056	0.018	0		46.6	0.211	0.062	0.024	0.003	0
46.8	0.51	0.421	0.166	0.056	0.018	-0.001		46.8	0.211	0.062	0.023	0.003	0
47	0.509	0.421	0.166	0.056	0.018	-0.001		47	0.212	0.062	0.024	0.003	-0.001
47.2	0.509	0.421	0.167	0.057	0.018	-0.001		47.2	0.211	0.062	0.024	0.003	-0.001
47.4	0.51	0.422	0.168	0.057	0.018	-0.001		47.4	0.212	0.063	0.024	0.003	-0.001
47.6	0.51	0.422	0.168	0.057	0.018	-0.001		47.6	0.212	0.063	0.026	0.003	0
47.8	0.51	0.423	0.168	0.058	0.018	-0.001		47.8	0.212	0.063	0.026	0.003	-0.001
48	0.51	0.423	0.169	0.058	0.018	-0.001		48	0.213	0.064	0.026	0.004	-0.001
48.2	0.51	0.424	0.169	0.058	0.017	-0.001		48.2	0.213	0.064	0.026	0.003	0
48.4	0.51	0.424	0.169	0.058	0.017	-0.002		48.4	0.214	0.064	0.026	0.004	0
48.6	0.51	0.424	0.169	0.057	0.016	-0.002		48.6	0.214	0.065	0.026	0.004	0
48.8	0.51	0.424	0.17	0.057	0.015	-0.002		48.8	0.215	0.065	0.026	0.004	0.001
49	0.511	0.426	0.171	0.058	0.016	-0.002		49	0.215	0.065	0.027	0.005	0.001
49.2	0.511	0.426	0.171	0.058	0.016	-0.002		49.2	0.215	0.065	0.027	0.004	0.001
49.4	0.511	0.426	0.172	0.058	0.016	-0.002		49.4	0.216	0.065	0.027	0.004	0.001
49.6	0.511	0.427	0.172	0.058	0.016	-0.002		49.6	0.216	0.065	0.027	0.004	0.001
49.8	0.511	0.427	0.173	0.058	0.015	-0.002		49.8	0.215	0.065	0.027	0.004	0.001
50	0.511	0.428	0.174	0.058	0.016	-0.002		50	0.215	0.065	0.027	0.004	0.001
50.2	0.511	0.428	0.174	0.058	0.015	-0.002		50.2	0.216	0.066	0.027	0.004	0.001
50.4	0.511	0.429	0.175	0.058	0.015	-0.002		50.4	0.215	0.065	0.027	0.004	0.001
50.6	0.51	0.43	0.175	0.058	0.015	-0.002		50.6	0.216	0.065	0.027	0.003	0.001
50.8	0.51	0.43	0.175	0.058	0.015	-0.003		50.8	0.216	0.065	0.026	0.003	0
51	0.51	0.43	0.175	0.059	0.015	-0.003		51	0.216	0.065	0.025	0.003	-0.001
51.2	0.51	0.43	0.176	0.06	0.015	-0.003		51.2	0.215	0.065	0.025	0.003	-0.001
51.4	0.511	0.431	0.177	0.061	0.016	-0.002		51.4	0.216	0.066	0.026	0.003	0
51.6	0.51	0.431	0.178	0.061	0.016	-0.003		51.6	0.216	0.066	0.026	0.003	0
51.8	0.511	0.432	0.178	0.062	0.016	-0.003		51.8	0.217	0.067	0.026	0.003	0
52	0.511	0.432	0.179	0.062	0.017	-0.003		52	0.217	0.067	0.026	0.003	0
52.2	0.511	0.432	0.18	0.062	0.017	-0.003		52.2	0.218	0.068	0.025	0.003	0
52.4	0.511	0.433	0.181	0.062	0.018	-0.002		52.4	0.219	0.068	0.026	0.003	0
52.6	0.511	0.434	0.182	0.063	0.018	-0.002		52.6	0.219	0.069	0.026	0.004	0
52.8	0.511	0.434	0.183	0.063	0.019	-0.001		52.8	0.22	0.069	0.027	0.005	0
53	0.511	0.435	0.184	0.064	0.019	-0.001		53	0.22	0.07	0.027	0.005	0
53.2	0.512	0.435	0.184	0.063	0.019	-0.001		53.2	0.22	0.07	0.027	0.004	0
53.4	0.512	0.435	0.185	0.063	0.019	0		53.4	0.221	0.071	0.028	0.005	0
53.6	0.511	0.436	0.185	0.063	0.018	-0.001		53.6	0.221	0.071	0.028	0.005	0
53.8	0.511	0.436	0.185	0.063	0.018	-0.001		53.8	0.222	0.071	0.03	0.006	0.001
54	0.511	0.437	0.185	0.063	0.018	-0.001		54	0.223	0.072	0.03	0.006	0.001
54.2	0.51	0.437	0.185	0.062	0.017	-0.001		54.2	0.224	0.072	0.03	0.006	0.002
54.4	0.51	0.438	0.185	0.063	0.018	-0.001		54.4	0.223	0.071	0.03	0.006	0.002
54.6	0.51	0.438	0.185	0.063	0.018	-0.001		54.6	0.223	0.071	0.029	0.006	0.002
54.8	0.511	0.438	0.185	0.063	0.018	-0.001		54.8	0.224	0.071	0.029	0.006	0.002
55	0.51	0.438	0.185	0.063	0.019	-0.001		55	0.224	0.071	0.029	0.005	0.002
55.2	0.511	0.438	0.186	0.064	0.019	-0.001		55.2	0.224	0.072	0.029	0.005	0.002
55.4	0.51	0.438	0.186	0.063	0.019	-0.002		55.4	0.225	0.072	0.03	0.005	0.003
55.6	0.51	0.439	0.186	0.063	0.019	-0.002		55.6	0.224	0.072	0.03	0.005	0.003
55.8	0.511	0.439	0.187	0.064	0.019	-0.002		55.8	0.224	0.071	0.03	0.005	0.003
56	0.511	0.44	0.188	0.064	0.019	-0.001		56	0.224	0.071	0.03	0.006	0.003
56.2	0.511	0.44	0.188	0.065	0.019	-0.001		56.2	0.224	0.071	0.03	0.006	0.002
56.4	0.511	0.441	0.188	0.065	0.02	0		56.4	0.224	0.071	0.031	0.006	0.002
56.6	0.512	0.442	0.189	0.066	0.02	0		56.6	0.224	0.072	0.03	0.006	0.002
56.8	0.513	0.443	0.19	0.067	0.02	0		56.8	0.224	0.072	0.031	0.006	0.002
57	0.513	0.444	0.191	0.067	0.02	0		57	0.224	0.072	0.03	0.006	0.003
57.2	0.514	0.444	0.191	0.067	0.02	0		57.2	0.224	0.073	0.031	0.007	0.003
57.4	0.513	0.444	0.191	0.067	0.019	0		57.4	0.225	0.073	0.031	0.007	0.003
57.6	0.513	0.444	0.191	0.067	0.019	0		57.6	0.226	0.073	0.031	0.007	0.003
57.8	0.513	0.444	0.191	0.067	0.019	-0.001		57.8	0.225	0.074	0.031	0.007	0.003
58	0.513	0.444	0.191	0.067	0.019	-0.001		58	0.226	0.074	0.031	0.007	0.002
58.2	0.513	0.445	0.192	0.067	0.019	-0.001		58.2	0.226	0.074	0.031	0.006	0.002
58.4	0.513	0.445	0.192	0.068	0.019	0		58.4	0.225	0.074	0.031	0.005	0.002
58.6	0.514	0.446	0.192	0.068	0.019	0		58.6	0.226	0.074	0.031	0.005	0.002
58.8	0.514	0.446	0.193	0.068	0.02	0		58.8	0.226	0.074	0.032	0.005	0.001
59	0.514	0.446	0.194	0.068	0.019	-0.001		59	0.226	0.074	0.032	0.005	0.001
59.2	0.514	0.446	0.194	0.068	0.02	-0.001		59.2	0.227	0.074	0.032	0.004	0.001
59.4	0.513	0.445	0.194	0.068	0.019	-0.001		59.4	0.227	0.074	0.032	0.005	0.002
59.6	0.513	0.446	0.195	0.068	0.019	-0.001		59.6	0.226	0.074	0.031	0.005	0.002
59.8	0.513	0.446	0.195	0.069	0.019	-0.001		59.8	0.226	0.074	0.031	0.005	0.002
60	0.513	0.447	0.196	0.069	0.02	-0.001		60	0.227	0.075	0.032	0.006	0.002
60.2	0.514	0.447	0.196	0.069	0.021	0		60.2	0.227	0.075	0.032	0.006	0.002
60.4	0.514	0.448	0.197	0.07	0.021	0		60.4	0.227	0.075	0.032	0.006	0.002
60.6	0.515	0.449	0.197	0.07	0.022	0		60.6	0.227	0.075	0.031	0.006	0.002
60.8	0.515	0.449	0.198	0.071	0.022	0.001		60.8	0.228	0.076	0.032	0.006	0.003
61	0.515	0.449	0.198	0.071	0.022	0		61	0.228	0.076	0.032	0.006	0.003
61.2	0.514	0.449	0.198	0.071	0.022	0		61.2	0.228	0.077	0.032	0.006	0.003
61.4	0.514	0.45	0.198	0.071	0.022	0		61.4	0.228	0.077	0.032	0.006	0.003
61.6	0.514	0.449	0.198	0.07	0.022	0		61.6	0.228	0.077	0.031	0.006	0.002
61.8	0.514	0.45	0.198	0.07	0.022	0		61.8	0.227	0.077	0.031	0.005	0.002
62	0.515	0.45	0.199	0.071	0.023	0		62	0.228	0.077	0.031	0.005	0.002
62.2	0.515	0.451	0.199	0.071	0.023	0.001		62.2	0.228	0.077	0.031	0.004	0.002
62.4	0.516	0.452	0.2	0.072	0.024	0.002		62.4	0.228	0.078	0.031	0.003	0.002
62.6	0.516	0.453	0.2	0.072	0.024	0.001		62.6	0.229	0.078	0.032	0.004	0.002
62.8	0.516	0.453	0.201	0.073	0.025	0.002		62.8	0.229	0.078	0.032	0.004	0.002
63	0.517	0.454	0.202	0.074	0.025	0.002		63	0.229	0.079	0.032	0.003	0.001
63.2	0.517	0.454	0.203	0.074	0.025	0.002		63.2	0.229	0.079	0.031	0.004	0.002
63.4	0.517	0.454	0.204	0.074	0.025	0.002		63.4	0.228	0.079	0.031	0.004	0.001
63.6	0.517	0.455	0.205	0.075	0.025	0.002		63.6	0.229	0.079	0.032	0.004	0.002
63.8	0.517	0.455	0.205	0.075	0.025	0.002		63.8	0.229	0.08	0.033	0.005	0.002
64	0.517	0.455	0.206	0.076	0.025	0.002		64	0.229	0.08	0.033	0.005	0.002
64.2	0.517	0.455	0.207	0.076	0.025	0.002		64.2	0.229	0.079	0.033	0.005	0.002
64.4	0.517	0.455	0.207	0.076	0.025	0.001		64.4	0.229	0.08	0.033	0.005	0.002
64.6	0.517	0.456	0.208	0.076	0.025	0.001		64.6	0.229	0.08	0.034	0.005	0.002
64.8	0.517	0.456	0.208	0.076	0.024	0		64.8	0.23	0.08	0.034	0.006	0.003
65	0.516	0.456	0.207	0.076	0.024	0		65	0.23	0.08	0.034	0.006	0.003
65.2	0.516	0.456	0.207	0.075	0.023	0		65.2	0.23	0.081	0.034	0.006	0.003
65.4	0.515	0.456	0.207	0.075	0.023	-0.001		65.4	0.231	0.081	0.033	0.007	0.003
65.6	0.515	0.455	0.207	0.075	0.023	-0.001		65.6	0.231	0.081	0.033	0.007	0.003
65.8	0.515	0.456	0.208	0.075	0.023	-0.001		65.8	0.231	0.081	0.033	0.008	0.003
66	0.515	0.457	0.208	0.075	0.024	0		66	0.231	0.081	0.033	0.008	0.003
66.2	0.515	0.457	0.208	0.075	0.024	0		66.2	0.232	0.081	0.033	0.008	0.003
66.4	0.515	0.457	0.209	0.076	0.025	0.001		66.4	0.232	0.081	0.033	0.007	0.003
66.6	0.515	0.458	0.209	0.076	0.024	0.001		66.6	0.232	0.081	0.034	0.008	0.003
66.8	0.515	0.458	0.209	0.076	0.025	0.002		66.8	0.232	0.081	0.033	0.008	0.002
67	0.516	0.458	0.21	0.076	0.025	0.002		67	0.232	0.082	0.033	0.008	0.002
67.2	0.515	0.458	0.21	0.076	0.025	0.002		67.2	0.232	0.082	0.034	0.008	0.002
67.4	0.515	0.458	0.211	0.076	0.025	0.002		67.4	0.232	0.082	0.034	0.008	0.002
67.6	0.515	0.458	0.211	0.076	0.025	0.002		67.6	0.233	0.083	0.035	0.008	0.002
67.8	0.515	0.458	0.212	0.077	0.025	0.002		67.8	0.232	0.083	0.035	0.007	0.002
68	0.515	0.458	0.212	0.077	0.025	0.001		68	0.232	0.083	0.035	0.007	0.002
68.2	0.515	0.458	0.212	0.077	0.025	0.001		68.2	0.233	0.084	0.035	0.007	0.001
68.4	0.515	0.458	0.213	0.078	0.025	0.001		68.4	0.232	0.084	0.035	0.006	0.002
68.6	0.515	0.458	0.213	0.077	0.024	0		68.6	0.232	0.084	0.035	0.006	0.002
68.8	0.515	0.458	0.213	0.077	0.025	0		68.8	0.232	0.084	0.035	0.006	0.002
69	0.515	0.459	0.213	0.078	0.025	0		69	0.232	0.085	0.034	0.006	0.002
69.2	0.515	0.458	0.214	0.078	0.025	0		69.2	0.233	0.085	0.034	0.007	0.002
69.4	0.515	0.458	0.214	0.078	0.025	-0.001		69.4	0.233	0.085	0.034	0.007	0.002
69.6	0.515	0.458	0.214	0.077	0.025	-0.001		69.6	0.233	0.085	0.034	0.007	0.002
69.8	0.516	0.458	0.215	0.077	0.025	0		69.8	0.233	0.085	0.034	0.006	0.002
70	0.516	0.459	0.215	0.078	0.025	0.001		70	0.233	0.084	0.034	0.006	0.001
70.2	0.516	0.459	0.215	0.078	0.026	0.001		70.2	0.234	0.084	0.034	0.006	0.002
70.4	0.517	0.46	0.216	0.079	0.026	0.001		70.4	0.233	0.084	0.033	0.005	0.001
70.6	0.517	0.461	0.216	0.079	0.026	0.002		70.6	0.234	0.084	0.034	0.005	0.002
70.8	0.518	0.461	0.217	0.079	0.026	0.002		70.8	0.234	0.084	0.034	0.005	0.002
71	0.518	0.461	0.217	0.08	0.026	0.002		71	0.234	0.084	0.035	0.006	0.002
71.2	0.518	0.462	0.217	0.08	0.026	0.002		71.2	0.234	0.084	0.035	0.006	0.002
71.4	0.518	0.462	0.217	0.081	0.026	0.002		71.4	0.233	0.084	0.035	0.005	0.001
71.6	0.519	0.463	0.218	0.081	0.026	0.002		71.6	0.233	0.084	0.035	0.006	0.002
71.8	0.519	0.464	0.218	0.082	0.026	0.002		71.8	0.233	0.083	0.035	0.005	0.001
72	0.519	0.464	0.219	0.082	0.026	0.002		72	0.233	0.083	0.036	0.006	0.001
72.2	0.519	0.464	0.219	0.083	0.026	0.002		72.2	0.233	0.083	0.035	0.006	0.001
72.4	0.519	0.465	0.22	0.083	0.027	0.002		72.4	0.233	0.082	0.036	0.006	0.001
72.6	0.518	0.464	0.22	0.083	0.027	0.002		72.6	0.233	0.083	0.036	0.006	0.001
72.8	0.519	0.464	0.221	0.083	0.027	0.002		72.8	0.233	0.083	0.036	0.007	0.001
73	0.518	0.464	0.221	0.083	0.027	0.001		73	0.233	0.083	0.036	0.007	0
73.2	0.518	0.464	0.221	0.083	0.026	0.001		73.2	0.234	0.084	0.036	0.007	0.001
73.4	0.517	0.464	0.221	0.082	0.026	0		73.4	0.234	0.085	0.037	0.007	0.001
73.6	0.517	0.464	0.222	0.083	0.026	0		73.6	0.234	0.085	0.037	0.007	0
73.8	0.518	0.464	0.222	0.083	0.026	0.001		73.8	0.234	0.086	0.038	0.007	0.001
74	0.518	0.464	0.222	0.084	0.026	0.001		74	0.235	0.087	0.038	0.007	0.001
74.2	0.518	0.465	0.223	0.084	0.026	0.001		74.2	0.236	0.088	0.039	0.007	0.002
74.4	0.519	0.465	0.223	0.085	0.027	0.002		74.4	0.236	0.088	0.04	0.008	0.003
74.6	0.519	0.465	0.224	0.086	0.027	0.002		74.6	0.236	0.089	0.04	0.008	0.003
74.8	0.519	0.466	0.225	0.086	0.027	0.002		74.8	0.236	0.089	0.041	0.007	0.003
75	0.52	0.467	0.225	0.087	0.028	0.003		75	0.236	0.088	0.04	0.007	0.003
75.2	0.52	0.467	0.225	0.088	0.028	0.003		75.2	0.236	0.088	0.04	0.007	0.003
75.4	0.52	0.468	0.226	0.088	0.029	0.003		75.4	0.236	0.088	0.04	0.007	0.003
75.6	0.52	0.468	0.226	0.088	0.029	0.004		75.6	0.236	0.087	0.04	0.008	0.004
75.8	0.52	0.468	0.227	0.088	0.029	0.004		75.8	0.236	0.086	0.04	0.008	0.004
76	0.52	0.468	0.227	0.088	0.029	0.005		76	0.236	0.086	0.04	0.007	0.004
76.2	0.52	0.469	0.227	0.089	0.03	0.005		76.2	0.236	0.086	0.039	0.007	0.004
76.4	0.52	0.468	0.227	0.088	0.03	0.005		76.4	0.235	0.086	0.038	0.007	0.004
76.6	0.519	0.467	0.226	0.088	0.029	0.004		76.6	0.236	0.086	0.038	0.007	0.004
76.8	0.518	0.467	0.226	0.088	0.029	0.004		76.8	0.236	0.087	0.038	0.007	0.003
77	0.518	0.466	0.225	0.087	0.028	0.003		77	0.236	0.087	0.038	0.007	0.003
77.2	0.517	0.466	0.225	0.087	0.028	0.003		77.2	0.236	0.088	0.038	0.006	0.003
77.4	0.517	0.466	0.225	0.087	0.028	0.003		77.4	0.237	0.089	0.039	0.007	0.004
77.6	0.517	0.466	0.226	0.087	0.028	0.003		77.6	0.237	0.09	0.039	0.007	0.003
77.8	0.517	0.466	0.226	0.087	0.028	0.003		77.8	0.238	0.091	0.039	0.007	0.004
78	0.517	0.466	0.226	0.086	0.028	0.002		78	0.239	0.091	0.04	0.007	0.004
78.2	0.517	0.466	0.227	0.087	0.028	0.002		78.2	0.239	0.091	0.04	0.007	0.004
78.4	0.518	0.467	0.227	0.087	0.028	0.003		78.4	0.239	0.092	0.04	0.007	0.004
78.6	0.518	0.467	0.228	0.087	0.029	0.002		78.6	0.239	0.092	0.04	0.007	0.003
78.8	0.518	0.468	0.229	0.087	0.029	0.002		78.8	0.238	0.091	0.04	0.006	0.003
79	0.518	0.468	0.23	0.088	0.029	0.002		79	0.238	0.091	0.04	0.006	0.002
79.2	0.518	0.468	0.23	0.088	0.029	0.001		79.2	0.238	0.091	0.04	0.006	0.002
79.4	0.518	0.469	0.23	0.088	0.029	0.002		79.4	0.238	0.091	0.04	0.006	0.002
79.6	0.517	0.469	0.23	0.087	0.029	0.001		79.6	0.238	0.09	0.04	0.007	0.002
79.8	0.517	0.469	0.231	0.088	0.029	0.001		79.8	0.238	0.09	0.04	0.007	0.001
80	0.517	0.469	0.231	0.088	0.029	0.001		80	0.238	0.091	0.04	0.007	0.002
80.2	0.518	0.468	0.231	0.088	0.029	0.001		80.2	0.238	0.092	0.04	0.007	0.002
80.4	0.518	0.468	0.232	0.088	0.029	0.001		80.4	0.238	0.092	0.04	0.008	0.002
80.6	0.518	0.468	0.232	0.088	0.029	0.001		80.6	0.238	0.092	0.04	0.008	0.002
80.8	0.518	0.469	0.233	0.089	0.029	0.001		80.8	0.238	0.092	0.039	0.008	0.002
81	0.519	0.469	0.233	0.089	0.029	0.002		81	0.238	0.092	0.04	0.008	0.002
81.2	0.519	0.47	0.234	0.09	0.029	0.002		81.2	0.24	0.093	0.041	0.009	0.003
81.4	0.519	0.47	0.234	0.09	0.029	0.003		81.4	0.24	0.093	0.041	0.009	0.003
81.6	0.519	0.47	0.235	0.09	0.029	0.003		81.6	0.24	0.093	0.041	0.009	0.002
81.8	0.52	0.47	0.235	0.09	0.03	0.003		81.8	0.24	0.093	0.041	0.009	0.002
82	0.52	0.47	0.235	0.09	0.03	0.003		82	0.24	0.093	0.041	0.009	0.002
82.2	0.52	0.471	0.236	0.09	0.03	0.004		82.2	0.24	0.093	0.042	0.009	0.002
82.4	0.52	0.471	0.236	0.09	0.03	0.004		82.4	0.241	0.094	0.042	0.009	0.002
82.6	0.52	0.472	0.237	0.09	0.031	0.004		82.6	0.24	0.093	0.041	0.008	0.002
82.8	0.52	0.472	0.237	0.09	0.031	0.004		82.8	0.24	0.094	0.042	0.008	0.002
83	0.52	0.472	0.237	0.091	0.03	0.005		83	0.24	0.093	0.041	0.007	0.002
83.2	0.52	0.472	0.238	0.091	0.03	0.005		83.2	0.239	0.093	0.041	0.007	0.002
83.4	0.52	0.472	0.238	0.092	0.03	0.005		83.4	0.239	0.093	0.041	0.007	0.002
83.6	0.52	0.472	0.238	0.092	0.03	0.004		83.6	0.239	0.093	0.041	0.007	0.002
83.8	0.52	0.473	0.239	0.092	0.03	0.004		83.8	0.239	0.094	0.041	0.007	0.002
84	0.52	0.472	0.239	0.092	0.031	0.004		84	0.238	0.094	0.04	0.007	0.002
84.2	0.521	0.472	0.24	0.093	0.031	0.004		84.2	0.238	0.094	0.04	0.007	0.002
84.4	0.52	0.472	0.24	0.093	0.031	0.003		84.4	0.238	0.094	0.04	0.007	0.003
84.6	0.52	0.473	0.24	0.093	0.031	0.003		84.6	0.238	0.094	0.04	0.007	0.003
84.8	0.521	0.473	0.24	0.094	0.031	0.003		84.8	0.239	0.095	0.041	0.008	0.003
85	0.52	0.473	0.24	0.094	0.031	0.003		85	0.24	0.096	0.042	0.01	0.004
85.2	0.52	0.472	0.24	0.094	0.03	0.003		85.2	0.241	0.096	0.042	0.01	0.005
85.4	0.52	0.472	0.24	0.094	0.031	0.003		85.4	0.24	0.095	0.042	0.01	0.004
85.6	0.52	0.472	0.24	0.094	0.031	0.002		85.6	0.241	0.096	0.043	0.01	0.004
85.8	0.52	0.473	0.24	0.094	0.031	0.003		85.8	0.241	0.096	0.043	0.01	0.003
86	0.52	0.472	0.24	0.094	0.031	0.003		86	0.242	0.097	0.043	0.011	0.004
86.2	0.519	0.473	0.24	0.095	0.031	0.003		86.2	0.242	0.098	0.043	0.011	0.004
86.4	0.52	0.473	0.24	0.095	0.031	0.004		86.4	0.243	0.098	0.044	0.011	0.005
86.6	0.52	0.474	0.241	0.095	0.032	0.004		86.6	0.243	0.099	0.044	0.011	0.005
86.8	0.52	0.474	0.24	0.095	0.032	0.004		86.8	0.243	0.099	0.044	0.011	0.005
87	0.519	0.474	0.241	0.096	0.032	0.004		87	0.243	0.099	0.044	0.011	0.005
87.2	0.52	0.475	0.242	0.096	0.033	0.005		87.2	0.244	0.1	0.044	0.011	0.006
87.4	0.52	0.475	0.242	0.097	0.033	0.005		87.4	0.243	0.1	0.044	0.011	0.005
87.6	0.52	0.475	0.242	0.096	0.033	0.004		87.6	0.243	0.1	0.044	0.01	0.005
87.8	0.52	0.475	0.242	0.097	0.034	0.004		87.8	0.243	0.101	0.044	0.01	0.005
88	0.52	0.475	0.243	0.097	0.033	0.004		88	0.242	0.1	0.043	0.009	0.005
88.2	0.52	0.475	0.243	0.097	0.033	0.003		88.2	0.242	0.101	0.044	0.009	0.004
88.4	0.52	0.476	0.243	0.097	0.033	0.003		88.4	0.242	0.101	0.044	0.009	0.005
88.6	0.52	0.476	0.243	0.097	0.033	0.003		88.6	0.242	0.101	0.045	0.009	0.005
88.8	0.52	0.475	0.244	0.097	0.033	0.003		88.8	0.242	0.101	0.045	0.009	0.004
89	0.52	0.475	0.245	0.098	0.033	0.003		89	0.241	0.1	0.045	0.009	0.004
89.2	0.52	0.475	0.244	0.098	0.032	0.003		89.2	0.241	0.1	0.045	0.008	0.003
89.4	0.52	0.476	0.245	0.098	0.033	0.003		89.4	0.241	0.101	0.045	0.008	0.003
89.6	0.52	0.476	0.245	0.099	0.033	0.003		89.6	0.24	0.1	0.044	0.008	0.002
89.8	0.521	0.476	0.246	0.1	0.034	0.004		89.8	0.24	0.099	0.043	0.007	0.002
90	0.52	0.476	0.245	0.099	0.033	0.004		90	0.24	0.099	0.043	0.008	0.002
90.2	0.52	0.476	0.246	0.099	0.034	0.004		90.2	0.241	0.099	0.044	0.008	0.003
90.4	0.52	0.476	0.246	0.099	0.034	0.004		90.4	0.242	0.099	0.043	0.009	0.003
90.6	0.519	0.476	0.246	0.099	0.034	0.004		90.6	0.243	0.099	0.044	0.01	0.003
90.8	0.519	0.476	0.246	0.099	0.034	0.004		90.8	0.243	0.1	0.044	0.01	0.004
91	0.52	0.476	0.246	0.099	0.034	0.004		91	0.244	0.1	0.043	0.01	0.004
91.2	0.52	0.476	0.246	0.099	0.034	0.005		91.2	0.244	0.1	0.044	0.011	0.004
91.4	0.52	0.476	0.246	0.099	0.034	0.004		91.4	0.244	0.1	0.044	0.01	0.004
91.6	0.52	0.476	0.246	0.099	0.034	0.004		91.6	0.244	0.1	0.044	0.011	0.004
91.8	0.52	0.475	0.246	0.099	0.034	0.004		91.8	0.244	0.1	0.044	0.011	0.004
92	0.52	0.475	0.246	0.099	0.033	0.004		92	0.245	0.1	0.044	0.01	0.005
92.2	0.519	0.475	0.246	0.099	0.033	0.003		92.2	0.245	0.1	0.045	0.011	0.005
92.4	0.52	0.476	0.246	0.099	0.033	0.003		92.4	0.246	0.1	0.045	0.011	0.005
92.6	0.52	0.476	0.246	0.1	0.032	0.003		92.6	0.246	0.101	0.046	0.011	0.004
92.8	0.52	0.476	0.247	0.1	0.033	0.004		92.8	0.245	0.101	0.046	0.011	0.004
93	0.52	0.476	0.247	0.1	0.032	0.004		93	0.245	0.101	0.046	0.011	0.004
93.2	0.52	0.476	0.247	0.1	0.032	0.004		93.2	0.245	0.102	0.045	0.011	0.003
93.4	0.52	0.476	0.247	0.1	0.032	0.003		93.4	0.245	0.101	0.045	0.01	0.003
93.6	0.521	0.476	0.247	0.1	0.032	0.003		93.6	0.244	0.101	0.045	0.01	0.003
93.8	0.521	0.476	0.247	0.1	0.032	0.003		93.8	0.244	0.101	0.045	0.01	0.003
94	0.52	0.476	0.247	0.1	0.032	0.002		94	0.245	0.102	0.045	0.011	0.003
94.2	0.521	0.476	0.248	0.101	0.032	0.003		94.2	0.245	0.102	0.046	0.01	0.003
94.4	0.521	0.477	0.248	0.101	0.032	0.003		94.4	0.244	0.102	0.045	0.01	0.003
94.6	0.521	0.477	0.249	0.102	0.033	0.003		94.6	0.244	0.102	0.046	0.01	0.003
94.8	0.522	0.478	0.25	0.102	0.033	0.003		94.8	0.244	0.103	0.046	0.01	0.003
95	0.522	0.478	0.25	0.102	0.033	0.003		95	0.243	0.102	0.046	0.01	0.003
95.2	0.522	0.478	0.25	0.103	0.033	0.004		95.2	0.243	0.102	0.046	0.009	0.003
95.4	0.523	0.478	0.251	0.104	0.033	0.004		95.4	0.243	0.102	0.046	0.009	0.003
95.6	0.522	0.478	0.251	0.104	0.033	0.004		95.6	0.244	0.103	0.046	0.01	0.003
95.8	0.522	0.478	0.251	0.104	0.033	0.004		95.8	0.244	0.103	0.046	0.01	0.003
96	0.522	0.478	0.252	0.104	0.034	0.005		96	0.244	0.104	0.046	0.01	0.004
96.2	0.522	0.478	0.253	0.105	0.034	0.005		96.2	0.245	0.104	0.047	0.011	0.004
96.4	0.522	0.479	0.253	0.105	0.035	0.005		96.4	0.245	0.105	0.047	0.011	0.004
96.6	0.521	0.478	0.254	0.105	0.034	0.006		96.6	0.246	0.105	0.047	0.011	0.004
96.8	0.521	0.479	0.254	0.105	0.035	0.006		96.8	0.246	0.105	0.048	0.011	0.005
97	0.522	0.479	0.254	0.105	0.035	0.006		97	0.246	0.106	0.048	0.012	0.005
97.2	0.522	0.48	0.254	0.105	0.035	0.006		97.2	0.246	0.106	0.048	0.012	0.005
97.4	0.522	0.48	0.254	0.105	0.035	0.005		97.4	0.247	0.107	0.048	0.012	0.006
97.6	0.521	0.48	0.254	0.106	0.036	0.005		97.6	0.247	0.107	0.048	0.012	0.006
97.8	0.521	0.48	0.253	0.106	0.036	0.005		97.8	0.247	0.106	0.048	0.011	0.005
98	0.522	0.48	0.254	0.106	0.036	0.004		98	0.247	0.106	0.047	0.01	0.005
98.2	0.522	0.481	0.254	0.106	0.037	0.005		98.2	0.246	0.105	0.048	0.01	0.004
98.4	0.522	0.481	0.254	0.106	0.036	0.005		98.4	0.246	0.105	0.047	0.01	0.004
98.6	0.521	0.48	0.254	0.106	0.036	0.004		98.6	0.245	0.105	0.047	0.009	0.004
98.8	0.521	0.48	0.254	0.106	0.036	0.004		98.8	0.245	0.105	0.048	0.01	0.004
99	0.522	0.48	0.254	0.107	0.036	0.004		99	0.245	0.105	0.048	0.01	0.003
99.2	0.522	0.48	0.254	0.107	0.036	0.005		99.2	0.245	0.105	0.047	0.01	0.003
99.4	0.522	0.48	0.254	0.107	0.035	0.005		99.4	0.244	0.105	0.047	0.01	0.002
99.6	0.522	0.481	0.254	0.106	0.035	0.005		99.6	0.244	0.105	0.047	0.01	0.002
99.8	0.522	0.48	0.255	0.107	0.034	0.005		99.8	0.244	0.105	0.047	0.01	0.001
100	0.522	0.48	0.255	0.107	0.034	0.005		100	0.244	0.105	0.047	0.01	0.001
100.2	0.523	0.48	0.256	0.107	0.035	0.005		100.2	0.244	0.105	0.047	0.01	0.002
100.4	0.522	0.479	0.255	0.107	0.034	0.005		100.4	0.244	0.105	0.047	0.011	0.002
100.6	0.523	0.479	0.256	0.108	0.034	0.005		100.6	0.244	0.105	0.047	0.011	0.002
100.8	0.523	0.479	0.257	0.108	0.035	0.005		100.8	0.245	0.105	0.048	0.012	0.003
101	0.523	0.48	0.257	0.109	0.036	0.006		101	0.246	0.106	0.048	0.012	0.003
101.2	0.523	0.48	0.258	0.11	0.036	0.006		101.2	0.246	0.106	0.049	0.012	0.003
101.4	0.523	0.48	0.258	0.109	0.037	0.006		101.4	0.247	0.106	0.049	0.012	0.004
101.6	0.523	0.48	0.258	0.11	0.037	0.006		101.6	0.247	0.106	0.049	0.011	0.004
101.8	0.523	0.48	0.258	0.11	0.038	0.006		101.8	0.247	0.106	0.049	0.011	0.004
102	0.523	0.48	0.259	0.111	0.038	0.006		102	0.247	0.106	0.049	0.011	0.004
102.2	0.523	0.48	0.259	0.111	0.038	0.006		102.2	0.247	0.107	0.05	0.01	0.005
102.4	0.522	0.48	0.259	0.111	0.038	0.006		102.4	0.247	0.107	0.049	0.01	0.005
102.6	0.522	0.481	0.259	0.111	0.038	0.006		102.6	0.247	0.108	0.049	0.01	0.005
102.8	0.522	0.481	0.259	0.11	0.039	0.006		102.8	0.247	0.108	0.05	0.01	0.005
103	0.522	0.482	0.259	0.111	0.039	0.006		103	0.247	0.107	0.049	0.01	0.005
103.2	0.522	0.482	0.259	0.111	0.039	0.006		103.2	0.248	0.108	0.049	0.011	0.006
103.4	0.523	0.483	0.259	0.111	0.039	0.006		103.4	0.248	0.108	0.05	0.011	0.006
103.6	0.523	0.484	0.259	0.111	0.039	0.006		103.6	0.249	0.109	0.05	0.011	0.006
103.8	0.523	0.484	0.259	0.112	0.039	0.006		103.8	0.249	0.109	0.05	0.011	0.006
104	0.523	0.484	0.259	0.112	0.039	0.006		104	0.249	0.109	0.05	0.012	0.006
104.2	0.523	0.484	0.259	0.113	0.039	0.007		104.2	0.249	0.11	0.051	0.012	0.006
104.4	0.523	0.484	0.259	0.112	0.038	0.007		104.4	0.249	0.11	0.051	0.012	0.006
104.6	0.523	0.484	0.26	0.113	0.039	0.007		104.6	0.25	0.11	0.052	0.012	0.006
104.8	0.523	0.484	0.26	0.113	0.038	0.007		104.8	0.25	0.11	0.052	0.013	0.005
105	0.524	0.485	0.261	0.114	0.039	0.007		105	0.25	0.11	0.052	0.012	0.005
105.2	0.524	0.485	0.262	0.114	0.038	0.007		105.2	0.25	0.11	0.052	0.012	0.004
105.4	0.524	0.484	0.262	0.113	0.038	0.007		105.4	0.25	0.11	0.052	0.011	0.004
105.6	0.524	0.484	0.262	0.113	0.037	0.006		105.6	0.249	0.11	0.052	0.011	0.003
105.8	0.524	0.484	0.262	0.113	0.037	0.006		105.8	0.249	0.11	0.053	0.011	0.003
106	0.523	0.483	0.263	0.113	0.037	0.006		106	0.249	0.11	0.052	0.011	0.003
106.2	0.523	0.483	0.263	0.113	0.037	0.006		106.2	0.248	0.111	0.052	0.01	0.003
106.4	0.523	0.483	0.263	0.113	0.037	0.006		106.4	0.248	0.111	0.051	0.01	0.003
106.6	0.523	0.483	0.264	0.113	0.037	0.006		106.6	0.248	0.11	0.05	0.01	0.003
106.8	0.523	0.483	0.264	0.113	0.037	0.006		106.8	0.248	0.111	0.051	0.01	0.004
107	0.523	0.482	0.264	0.114	0.038	0.006		107	0.248	0.111	0.05	0.01	0.004
107.2	0.523	0.483	0.264	0.114	0.038	0.006		107.2	0.248	0.111	0.051	0.011	0.004
107.4	0.523	0.483	0.263	0.114	0.038	0.006		107.4	0.248	0.112	0.051	0.012	0.005
107.6	0.523	0.483	0.263	0.114	0.038	0.006		107.6	0.248	0.112	0.051	0.012	0.005
107.8	0.523	0.483	0.264	0.114	0.039	0.006		107.8	0.248	0.112	0.051	0.012	0.006
108	0.523	0.483	0.264	0.114	0.039	0.007		108	0.248	0.113	0.051	0.012	0.006
108.2	0.523	0.483	0.263	0.114	0.039	0.007		108.2	0.249	0.113	0.052	0.013	0.007
108.4	0.523	0.484	0.263	0.114	0.04	0.007		108.4	0.249	0.114	0.052	0.013	0.008
108.6	0.524	0.484	0.263	0.115	0.04	0.007		108.6	0.249	0.114	0.051	0.014	0.008
108.8	0.523	0.484	0.264	0.115	0.04	0.007		108.8	0.248	0.113	0.05	0.013	0.007
109	0.523	0.484	0.264	0.115	0.04	0.007		109	0.249	0.112	0.051	0.013	0.007
109.2	0.523	0.484	0.264	0.115	0.04	0.007		109.2	0.249	0.112	0.051	0.013	0.006
109.4	0.523	0.484	0.264	0.114	0.04	0.008		109.4	0.249	0.113	0.052	0.013	0.006
109.6	0.523	0.484	0.264	0.115	0.04	0.008		109.6	0.25	0.113	0.052	0.014	0.006
109.8	0.523	0.485	0.265	0.115	0.04	0.009		109.8	0.25	0.113	0.052	0.014	0.006
110	0.523	0.485	0.265	0.115	0.04	0.008		110	0.25	0.113	0.052	0.013	0.005
110.2	0.523	0.485	0.265	0.115	0.04	0.008		110.2	0.251	0.114	0.052	0.013	0.006
110.4	0.523	0.485	0.265	0.115	0.04	0.008		110.4	0.251	0.114	0.052	0.013	0.005
110.6	0.523	0.485	0.265	0.116	0.04	0.008		110.6	0.251	0.114	0.052	0.012	0.005
110.8	0.523	0.485	0.265	0.116	0.04	0.008		110.8	0.251	0.114	0.053	0.012	0.006
111	0.523	0.484	0.265	0.116	0.04	0.008		111	0.251	0.114	0.053	0.012	0.006
111.2	0.523	0.485	0.265	0.117	0.04	0.008		111.2	0.251	0.115	0.054	0.012	0.006
111.4	0.524	0.485	0.266	0.117	0.04	0.008		111.4	0.25	0.115	0.054	0.012	0.006
111.6	0.524	0.484	0.266	0.117	0.04	0.008		111.6	0.25	0.115	0.055	0.012	0.006
111.8	0.525	0.485	0.267	0.117	0.041	0.009		111.8	0.25	0.115	0.055	0.012	0.006
112	0.525	0.485	0.267	0.117	0.041	0.009		112	0.25	0.116	0.055	0.013	0.007
112.2	0.525	0.485	0.267	0.118	0.041	0.009		112.2	0.249	0.116	0.055	0.013	0.007
112.4	0.526	0.486	0.268	0.119	0.042	0.009		112.4	0.249	0.116	0.054	0.013	0.006
112.6	0.526	0.486	0.269	0.119	0.042	0.009		112.6	0.248	0.115	0.054	0.013	0.006
112.8	0.526	0.486	0.268	0.118	0.042	0.009		112.8	0.249	0.115	0.054	0.013	0.006
113	0.527	0.486	0.269	0.119	0.042	0.01		113	0.249	0.115	0.054	0.013	0.006
113.2	0.527	0.486	0.269	0.119	0.043	0.01		113.2	0.249	0.115	0.053	0.013	0.006
113.4	0.527	0.487	0.269	0.119	0.043	0.01		113.4	0.25	0.116	0.054	0.013	0.005
113.6	0.527	0.487	0.269	0.119	0.043	0.01		113.6	0.25	0.116	0.054	0.013	0.005
113.8	0.526	0.487	0.268	0.119	0.042	0.01		113.8	0.25	0.115	0.053	0.013	0.005
114	0.526	0.487	0.268	0.119	0.042	0.009		114	0.251	0.116	0.054	0.013	0.005
114.2	0.525	0.487	0.268	0.118	0.042	0.008		114.2	0.251	0.116	0.053	0.012	0.006
114.4	0.524	0.486	0.267	0.118	0.041	0.007		114.4	0.251	0.116	0.053	0.013	0.005
114.6	0.524	0.486	0.267	0.118	0.041	0.007		114.6	0.251	0.116	0.053	0.012	0.005
114.8	0.524	0.486	0.267	0.118	0.041	0.007		114.8	0.251	0.115	0.053	0.012	0.004
115	0.523	0.485	0.267	0.118	0.04	0.007		115	0.251	0.115	0.053	0.012	0.004
115.2	0.523	0.485	0.268	0.118	0.04	0.007		115.2	0.252	0.115	0.054	0.012	0.004
115.4	0.523	0.484	0.268	0.118	0.04	0.007		115.4	0.251	0.115	0.054	0.012	0.003
115.6	0.524	0.484	0.268	0.119	0.04	0.006		115.6	0.25	0.115	0.055	0.013	0.003
115.8	0.524	0.483	0.269	0.119	0.04	0.007		115.8	0.25	0.116	0.055	0.013	0.004
116	0.524	0.483	0.269	0.12	0.04	0.007		116	0.25	0.116	0.055	0.013	0.004
116.2	0.524	0.484	0.27	0.121	0.041	0.008		116.2	0.25	0.117	0.055	0.014	0.005
116.4	0.524	0.484	0.27	0.121	0.041	0.008		116.4	0.25	0.116	0.055	0.013	0.005
116.6	0.524	0.484	0.27	0.12	0.041	0.008		116.6	0.25	0.116	0.056	0.014	0.005
116.8	0.524	0.484	0.27	0.12	0.041	0.008		116.8	0.249	0.117	0.056	0.014	0.005
117	0.525	0.485	0.27	0.121	0.042	0.009		117	0.25	0.117	0.056	0.014	0.005
117.2	0.525	0.485	0.27	0.121	0.042	0.009		117.2	0.249	0.117	0.057	0.014	0.005
117.4	0.525	0.485	0.271	0.122	0.042	0.009		117.4	0.25	0.118	0.057	0.014	0.005
117.6	0.525	0.486	0.271	0.121	0.041	0.009		117.6	0.251	0.118	0.057	0.014	0.006
117.8	0.525	0.486	0.271	0.121	0.041	0.009		117.8	0.25	0.118	0.057	0.014	0.006
118	0.525	0.486	0.271	0.121	0.042	0.008		118	0.251	0.118	0.057	0.013	0.006
118.2	0.524	0.486	0.271	0.121	0.041	0.008		118.2	0.251	0.118	0.056	0.012	0.005
118.4	0.524	0.486	0.271	0.12	0.041	0.008		118.4	0.251	0.117	0.057	0.012	0.004
118.6	0.525	0.486	0.272	0.121	0.041	0.008		118.6	0.251	0.117	0.056	0.012	0.004
118.8	0.524	0.487	0.273	0.121	0.041	0.008		118.8	0.251	0.117	0.056	0.012	0.003
119	0.525	0.486	0.273	0.12	0.042	0.008		119	0.251	0.117	0.057	0.012	0.003
119.2	0.525	0.486	0.273	0.12	0.042	0.008		119.2	0.25	0.117	0.057	0.013	0.003
119.4	0.525	0.485	0.273	0.12	0.042	0.008		119.4	0.25	0.117	0.057	0.013	0.003
119.6	0.525	0.485	0.274	0.12	0.043	0.008		119.6	0.25	0.117	0.057	0.013	0.004
119.8	0.525	0.486	0.274	0.121	0.043	0.008		119.8	0.25	0.118	0.058	0.013	0.004
120	0.525	0.487	0.275	0.121	0.043	0.008		120	0.251	0.118	0.057	0.013	0.005
120.2	0.525	0.487	0.274	0.121	0.043	0.008		120.2	0.251	0.119	0.058	0.014	0.005
120.4	0.525	0.487	0.274	0.122	0.043	0.008		120.4	0.251	0.119	0.059	0.013	0.006
120.6	0.525	0.487	0.274	0.122	0.044	0.007		120.6	0.252	0.12	0.059	0.014	0.006
120.8	0.526	0.487	0.274	0.123	0.044	0.008		120.8	0.252	0.12	0.06	0.014	0.006
121	0.526	0.488	0.274	0.124	0.044	0.008		121	0.252	0.121	0.06	0.014	0.007
121.2	0.526	0.487	0.275	0.124	0.044	0.008		121.2	0.253	0.121	0.06	0.015	0.007
121.4	0.525	0.487	0.275	0.124	0.044	0.008		121.4	0.253	0.121	0.06	0.015	0.006
121.6	0.524	0.487	0.274	0.124	0.043	0.007		121.6	0.253	0.122	0.06	0.015	0.007
121.8	0.524	0.487	0.273	0.124	0.043	0.007		121.8	0.254	0.122	0.06	0.015	0.007
122	0.524	0.486	0.273	0.123	0.043	0.007		122	0.254	0.122	0.059	0.014	0.006
122.2	0.524	0.487	0.273	0.124	0.044	0.007		122.2	0.254	0.122	0.059	0.014	0.006
122.4	0.524	0.487	0.274	0.124	0.044	0.007		122.4	0.254	0.122	0.058	0.013	0.006
122.6	0.524	0.487	0.273	0.125	0.044	0.007		122.6	0.253	0.121	0.057	0.013	0.005
122.8	0.524	0.487	0.274	0.125	0.045	0.008		122.8	0.253	0.121	0.056	0.013	0.005
123	0.525	0.487	0.274	0.125	0.045	0.008		123	0.252	0.12	0.056	0.013	0.004
123.2	0.525	0.487	0.274	0.125	0.045	0.009		123.2	0.251	0.12	0.055	0.012	0.005
123.4	0.525	0.487	0.274	0.125	0.045	0.009		123.4	0.251	0.12	0.055	0.012	0.005
123.6	0.526	0.488	0.275	0.125	0.046	0.009		123.6	0.251	0.12	0.055	0.012	0.004
123.8	0.526	0.488	0.275	0.126	0.046	0.009		123.8	0.251	0.12	0.055	0.012	0.005
124	0.526	0.489	0.275	0.126	0.046	0.01		124	0.252	0.121	0.056	0.013	0.006
124.2	0.526	0.489	0.275	0.126	0.046	0.009		124.2	0.252	0.12	0.056	0.013	0.005
124.4	0.526	0.489	0.275	0.126	0.046	0.009		124.4	0.252	0.12	0.056	0.013	0.005
124.6	0.526	0.488	0.275	0.126	0.046	0.008		124.6	0.252	0.12	0.056	0.013	0.006
124.8	0.526	0.488	0.276	0.126	0.045	0.009		124.8	0.251	0.12	0.057	0.014	0.005
125	0.525	0.488	0.275	0.126	0.045	0.008		125	0.252	0.121	0.057	0.014	0.006
125.2	0.524	0.487	0.275	0.125	0.044	0.008		125.2	0.251	0.121	0.058	0.015	0.006
125.4	0.524	0.487	0.275	0.125	0.044	0.008		125.4	0.251	0.121	0.058	0.015	0.006
125.6	0.524	0.487	0.275	0.125	0.045	0.008		125.6	0.252	0.122	0.059	0.015	0.006
125.8	0.524	0.488	0.276	0.126	0.045	0.008		125.8	0.252	0.122	0.06	0.015	0.007
126	0.524	0.487	0.276	0.126	0.045	0.008		126	0.252	0.122	0.06	0.015	0.007
126.2	0.524	0.487	0.276	0.127	0.046	0.008		126.2	0.251	0.123	0.06	0.015	0.007
126.4	0.524	0.488	0.277	0.127	0.046	0.009		126.4	0.251	0.122	0.059	0.014	0.007
126.6	0.525	0.488	0.277	0.128	0.046	0.009		126.6	0.251	0.123	0.06	0.014	0.007
126.8	0.525	0.488	0.278	0.128	0.046	0.009		126.8	0.251	0.122	0.06	0.015	0.006
127	0.525	0.488	0.278	0.129	0.047	0.01		127	0.251	0.122	0.06	0.015	0.006
127.2	0.525	0.488	0.278	0.129	0.046	0.01		127.2	0.252	0.123	0.061	0.015	0.007
127.4	0.525	0.489	0.278	0.129	0.046	0.009		127.4	0.253	0.124	0.062	0.016	0.007
127.6	0.527	0.49	0.278	0.13	0.046	0.009		127.6	0.253	0.124	0.062	0.016	0.008
127.8	0.527	0.49	0.279	0.13	0.046	0.009		127.8	0.253	0.124	0.062	0.016	0.008
128	0.527	0.49	0.279	0.13	0.046	0.009		128	0.253	0.125	0.062	0.016	0.008
128.2	0.528	0.49	0.279	0.13	0.046	0.008		128.2	0.253	0.124	0.061	0.015	0.007
128.4	0.527	0.49	0.279	0.13	0.046	0.008		128.4	0.253	0.125	0.061	0.016	0.007
128.6	0.527	0.489	0.279	0.13	0.045	0.007		128.6	0.254	0.124	0.061	0.016	0.007
128.8	0.527	0.489	0.279	0.13	0.045	0.008		128.8	0.253	0.124	0.061	0.015	0.007
129	0.526	0.489	0.278	0.13	0.045	0.007		129	0.253	0.124	0.06	0.015	0.006
129.2	0.526	0.489	0.278	0.13	0.045	0.008		129.2	0.252	0.124	0.061	0.014	0.006
129.4	0.526	0.489	0.278	0.13	0.045	0.008		129.4	0.253	0.124	0.061	0.015	0.006
129.6	0.526	0.488	0.278	0.129	0.045	0.009		129.6	0.253	0.124	0.061	0.015	0.006
129.8	0.526	0.488	0.278	0.129	0.045	0.009		129.8	0.252	0.125	0.061	0.015	0.007
130	0.526	0.487	0.278	0.129	0.045	0.008		130	0.252	0.125	0.061	0.015	0.006
130.2	0.526	0.487	0.278	0.129	0.045	0.009		130.2	0.252	0.125	0.061	0.015	0.006
130.4	0.526	0.487	0.278	0.129	0.045	0.009		130.4	0.252	0.126	0.061	0.016	0.006
130.6	0.526	0.487	0.278	0.128	0.045	0.009		130.6	0.253	0.126	0.061	0.016	0.006
130.8	0.525	0.487	0.277	0.128	0.044	0.009		130.8	0.253	0.126	0.061	0.017	0.006
131	0.525	0.487	0.278	0.128	0.044	0.009		131	0.253	0.126	0.062	0.017	0.006
131.2	0.525	0.487	0.278	0.129	0.044	0.009		131.2	0.253	0.127	0.062	0.017	0.007
131.4	0.525	0.487	0.279	0.129	0.045	0.009		131.4	0.254	0.127	0.062	0.018	0.007
131.6	0.526	0.488	0.279	0.13	0.046	0.009		131.6	0.254	0.127	0.063	0.018	0.007
131.8	0.526	0.488	0.279	0.131	0.045	0.009		131.8	0.254	0.127	0.063	0.017	0.007
132	0.526	0.488	0.279	0.131	0.046	0.009		132	0.254	0.127	0.063	0.017	0.007
132.2	0.526	0.488	0.28	0.131	0.046	0.009		132.2	0.254	0.126	0.063	0.017	0.006
132.4	0.525	0.488	0.28	0.132	0.046	0.008		132.4	0.254	0.126	0.063	0.017	0.006
132.6	0.525	0.488	0.28	0.132	0.046	0.008		132.6	0.254	0.125	0.062	0.015	0.006
132.8	0.525	0.488	0.279	0.132	0.046	0.008		132.8	0.253	0.125	0.062	0.015	0.006
133	0.525	0.488	0.279	0.132	0.046	0.008		133	0.253	0.125	0.062	0.015	0.006
133.2	0.525	0.488	0.28	0.132	0.046	0.008		133.2	0.253	0.124	0.062	0.014	0.005
133.4	0.526	0.488	0.28	0.132	0.046	0.008		133.4	0.252	0.124	0.061	0.014	0.005
133.6	0.526	0.489	0.28	0.132	0.046	0.008		133.6	0.252	0.124	0.06	0.014	0.005
133.8	0.526	0.489	0.279	0.131	0.046	0.008		133.8	0.252	0.124	0.06	0.014	0.004
134	0.526	0.489	0.279	0.131	0.046	0.008		134	0.252	0.124	0.06	0.014	0.004
134.2	0.527	0.489	0.279	0.131	0.046	0.008		134.2	0.253	0.125	0.06	0.014	0.005
134.4	0.527	0.49	0.279	0.131	0.046	0.008		134.4	0.253	0.125	0.06	0.014	0.005
134.6	0.527	0.49	0.28	0.131	0.047	0.008		134.6	0.253	0.125	0.059	0.014	0.004
134.8	0.527	0.49	0.28	0.131	0.047	0.008		134.8	0.252	0.125	0.06	0.014	0.004
135	0.527	0.49	0.281	0.131	0.047	0.009		135	0.252	0.125	0.06	0.014	0.004
135.2	0.527	0.49	0.281	0.131	0.048	0.009		135.2	0.253	0.126	0.061	0.015	0.004
135.4	0.527	0.49	0.282	0.131	0.049	0.01		135.4	0.254	0.126	0.061	0.015	0.004
135.6	0.527	0.49	0.282	0.132	0.049	0.01		135.6	0.254	0.126	0.062	0.015	0.005
135.8	0.527	0.491	0.282	0.132	0.049	0.01		135.8	0.254	0.126	0.062	0.015	0.004
136	0.527	0.49	0.282	0.132	0.049	0.01		136	0.254	0.125	0.061	0.014	0.004
136.2	0.527	0.49	0.282	0.132	0.049	0.01		136.2	0.254	0.125	0.061	0.014	0.004
136.4	0.527	0.49	0.282	0.133	0.049	0.01		136.4	0.254	0.125	0.061	0.014	0.005
136.6	0.527	0.49	0.282	0.133	0.049	0.009		136.6	0.254	0.125	0.061	0.014	0.005
136.8	0.526	0.489	0.282	0.133	0.048	0.009		136.8	0.253	0.125	0.061	0.014	0.005
137	0.526	0.489	0.282	0.133	0.048	0.009		137	0.253	0.126	0.061	0.014	0.005
137.2	0.526	0.489	0.282	0.133	0.048	0.009		137.2	0.253	0.126	0.061	0.014	0.004
137.4	0.526	0.489	0.281	0.133	0.047	0.009		137.4	0.253	0.127	0.061	0.014	0.005
137.6	0.525	0.489	0.281	0.132	0.047	0.009		137.6	0.253	0.127	0.061	0.015	0.005
137.8	0.524	0.489	0.281	0.133	0.046	0.008		137.8	0.253	0.128	0.061	0.015	0.006
138	0.524	0.489	0.281	0.133	0.046	0.009		138	0.254	0.128	0.062	0.016	0.006
138.2	0.524	0.489	0.281	0.133	0.046	0.009		138.2	0.254	0.128	0.062	0.016	0.007
138.4	0.525	0.489	0.282	0.133	0.046	0.009		138.4	0.254	0.128	0.062	0.016	0.007
138.6	0.525	0.489	0.282	0.133	0.047	0.009		138.6	0.254	0.128	0.062	0.017	0.007
138.8	0.525	0.489	0.282	0.133	0.047	0.01		138.8	0.254	0.129	0.063	0.017	0.007
139	0.525	0.489	0.282	0.133	0.047	0.01		139	0.254	0.129	0.063	0.017	0.007
139.2	0.525	0.489	0.282	0.134	0.048	0.01		139.2	0.255	0.13	0.064	0.018	0.007
139.4	0.526	0.489	0.282	0.134	0.047	0.01		139.4	0.255	0.13	0.064	0.018	0.007
139.6	0.526	0.489	0.282	0.135	0.047	0.011		139.6	0.255	0.13	0.064	0.018	0.007
139.8	0.527	0.49	0.282	0.135	0.048	0.011		139.8	0.254	0.13	0.063	0.017	0.006
140	0.527	0.49	0.282	0.136	0.048	0.011		140	0.254	0.13	0.064	0.018	0.006
140.2	0.527	0.491	0.283	0.136	0.049	0.012		140.2	0.255	0.13	0.064	0.018	0.006
140.4	0.527	0.491	0.284	0.136	0.049	0.011		140.4	0.255	0.131	0.065	0.019	0.007
140.6	0.527	0.491	0.284	0.137	0.049	0.011		140.6	0.256	0.131	0.065	0.019	0.007
140.8	0.527	0.491	0.284	0.136	0.049	0.012		140.8	0.256	0.132	0.066	0.019	0.007
141	0.527	0.49	0.284	0.136	0.049	0.011		141	0.257	0.133	0.067	0.019	0.008
141.2	0.527	0.49	0.285	0.136	0.049	0.011		141.2	0.257	0.133	0.068	0.02	0.008
141.4	0.526	0.49	0.284	0.135	0.049	0.011		141.4	0.258	0.133	0.068	0.02	0.008
141.6	0.526	0.491	0.285	0.136	0.049	0.011		141.6	0.258	0.133	0.068	0.02	0.008
141.8	0.526	0.49	0.285	0.136	0.049	0.01		141.8	0.258	0.133	0.068	0.019	0.009
142	0.526	0.49	0.285	0.136	0.049	0.01		142	0.258	0.132	0.067	0.019	0.009
142.2	0.525	0.489	0.284	0.136	0.049	0.01		142.2	0.257	0.132	0.067	0.019	0.009
142.4	0.525	0.489	0.285	0.136	0.049	0.009		142.4	0.257	0.132	0.066	0.018	0.009
142.6	0.525	0.488	0.284	0.136	0.048	0.009		142.6	0.257	0.132	0.066	0.018	0.009
142.8	0.525	0.488	0.284	0.137	0.048	0.009		142.8	0.257	0.132	0.066	0.018	0.009
143	0.525	0.488	0.283	0.137	0.048	0.009		143	0.256	0.132	0.065	0.017	0.009
143.2	0.526	0.488	0.283	0.138	0.047	0.009		143.2	0.256	0.132	0.065	0.017	0.008
143.4	0.526	0.488	0.282	0.138	0.047	0.009		143.4	0.256	0.132	0.064	0.017	0.008
143.6	0.525	0.488	0.282	0.139	0.047	0.009		143.6	0.255	0.131	0.064	0.016	0.008
143.8	0.526	0.489	0.282	0.139	0.047	0.009		143.8	0.255	0.132	0.063	0.016	0.007
144	0.526	0.489	0.283	0.139	0.048	0.009		144	0.255	0.132	0.063	0.017	0.007
144.2	0.526	0.489	0.283	0.139	0.048	0.009		144.2	0.255	0.132	0.063	0.016	0.007
144.4	0.527	0.489	0.283	0.139	0.048	0.01		144.4	0.254	0.132	0.063	0.016	0.007
144.6	0.527	0.489	0.284	0.139	0.048	0.01		144.6	0.255	0.132	0.064	0.017	0.007
144.8	0.527	0.49	0.284	0.139	0.048	0.01		144.8	0.255	0.133	0.064	0.017	0.007
145	0.527	0.49	0.284	0.139	0.048	0.01		145	0.255	0.134	0.065	0.017	0.007
145.2	0.527	0.49	0.285	0.139	0.049	0.011		145.2	0.255	0.133	0.065	0.017	0.007
145.4	0.528	0.491	0.285	0.139	0.049	0.011		145.4	0.256	0.133	0.065	0.017	0.007
145.6	0.528	0.491	0.286	0.139	0.049	0.01		145.6	0.256	0.134	0.066	0.018	0.007
145.8	0.527	0.49	0.286	0.139	0.049	0.01		145.8	0.256	0.133	0.066	0.018	0.007
146	0.527	0.49	0.286	0.138	0.049	0.01		146	0.256	0.133	0.066	0.018	0.007
146.2	0.527	0.49	0.286	0.138	0.049	0.009		146.2	0.257	0.134	0.066	0.018	0.007
146.4	0.527	0.49	0.286	0.138	0.049	0.01		146.4	0.257	0.134	0.067	0.018	0.007
146.6	0.527	0.49	0.287	0.138	0.049	0.01		146.6	0.257	0.134	0.067	0.018	0.007
146.8	0.527	0.491	0.287	0.139	0.049	0.01		146.8	0.257	0.135	0.067	0.018	0.008
147	0.527	0.491	0.287	0.139	0.05	0.011		147	0.257	0.135	0.067	0.018	0.007
147.2	0.527	0.491	0.287	0.139	0.05	0.01		147.2	0.257	0.134	0.067	0.018	0.007
147.4	0.527	0.49	0.286	0.14	0.049	0.01		147.4	0.256	0.134	0.066	0.017	0.007
147.6	0.526	0.491	0.286	0.14	0.049	0.009		147.6	0.255	0.134	0.066	0.017	0.006
147.8	0.526	0.49	0.286	0.14	0.049	0.009		147.8	0.255	0.134	0.066	0.017	0.007
148	0.527	0.49	0.286	0.14	0.05	0.01		148	0.255	0.134	0.066	0.017	0.006
148.2	0.526	0.49	0.286	0.14	0.05	0.01		148.2	0.255	0.134	0.066	0.017	0.007
148.4	0.526	0.491	0.287	0.14	0.05	0.01		148.4	0.254	0.134	0.067	0.017	0.007
148.6	0.526	0.491	0.287	0.14	0.051	0.01		148.6	0.255	0.134	0.067	0.018	0.008
148.8	0.526	0.492	0.287	0.141	0.052	0.01		148.8	0.255	0.135	0.068	0.018	0.008
149	0.527	0.492	0.287	0.141	0.053	0.01		149	0.256	0.135	0.068	0.018	0.009
149.2	0.527	0.492	0.287	0.141	0.053	0.01		149.2	0.256	0.135	0.068	0.018	0.008
149.4	0.527	0.492	0.287	0.141	0.053	0.01		149.4	0.256	0.135	0.069	0.019	0.009
149.6	0.527	0.492	0.287	0.14	0.053	0.01		149.6	0.256	0.135	0.068	0.018	0.009
149.8	0.527	0.492	0.287	0.14	0.053	0.01		149.8	0.256	0.135	0.068	0.019	0.009
150	0.527	0.492	0.287	0.14	0.053	0.01		150	0.256	0.136	0.068	0.019	0.009
150.2	0.528	0.492	0.287	0.14	0.053	0.01		150.2	0.257	0.136	0.068	0.019	0.009
150.4	0.528	0.492	0.288	0.14	0.053	0.011		150.4	0.257	0.136	0.068	0.019	0.009
150.6	0.528	0.492	0.288	0.14	0.053	0.011		150.6	0.257	0.136	0.068	0.019	0.009
150.8	0.528	0.492	0.289	0.14	0.052	0.012		150.8	0.256	0.135	0.067	0.018	0.008
151	0.528	0.491	0.289	0.14	0.051	0.011		151	0.256	0.134	0.068	0.018	0.008
151.2	0.528	0.49	0.288	0.141	0.051	0.011		151.2	0.256	0.134	0.068	0.017	0.007
151.4	0.528	0.49	0.288	0.141	0.05	0.011		151.4	0.256	0.134	0.067	0.017	0.007
151.6	0.528	0.49	0.288	0.141	0.05	0.012		151.6	0.256	0.134	0.067	0.017	0.007
151.8	0.528	0.49	0.288	0.141	0.05	0.012		151.8	0.256	0.134	0.068	0.017	0.007
152	0.528	0.489	0.287	0.141	0.05	0.011		152	0.256	0.134	0.068	0.017	0.007
152.2	0.528	0.49	0.287	0.141	0.049	0.011		152.2	0.256	0.134	0.069	0.017	0.007
152.4	0.528	0.49	0.287	0.142	0.05	0.011		152.4	0.256	0.135	0.069	0.018	0.007
152.6	0.529	0.49	0.287	0.142	0.05	0.012		152.6	0.257	0.135	0.069	0.018	0.007
152.8	0.529	0.49	0.287	0.142	0.051	0.012		152.8	0.257	0.135	0.069	0.018	0.007
153	0.529	0.49	0.287	0.142	0.051	0.012		153	0.257	0.136	0.07	0.019	0.007
153.2	0.529	0.49	0.287	0.142	0.051	0.012		153.2	0.257	0.135	0.07	0.019	0.006
153.4	0.529	0.491	0.287	0.142	0.05	0.012		153.4	0.257	0.135	0.069	0.019	0.006
153.6	0.529	0.491	0.287	0.142	0.051	0.012		153.6	0.257	0.135	0.069	0.019	0.005
153.8	0.529	0.492	0.288	0.142	0.052	0.013		153.8	0.257	0.136	0.07	0.02	0.006
154	0.53	0.492	0.288	0.142	0.052	0.013		154	0.257	0.136	0.069	0.02	0.006
154.2	0.53	0.492	0.289	0.143	0.052	0.014		154.2	0.257	0.137	0.069	0.02	0.007
154.4	0.531	0.493	0.29	0.143	0.053	0.014		154.4	0.257	0.136	0.069	0.019	0.007
154.6	0.531	0.493	0.29	0.143	0.053	0.014		154.6	0.257	0.136	0.069	0.019	0.006
154.8	0.531	0.493	0.291	0.144	0.053	0.014		154.8	0.257	0.136	0.069	0.018	0.006
155	0.531	0.493	0.291	0.145	0.053	0.014		155	0.257	0.137	0.07	0.018	0.007
155.2	0.531	0.493	0.291	0.145	0.053	0.014		155.2	0.256	0.137	0.069	0.018	0.006
155.4	0.532	0.493	0.291	0.145	0.054	0.014		155.4	0.256	0.136	0.069	0.017	0.006
155.6	0.532	0.493	0.291	0.145	0.053	0.014		155.6	0.256	0.136	0.068	0.016	0.006
155.8	0.531	0.493	0.291	0.146	0.054	0.014		155.8	0.256	0.136	0.069	0.016	0.006
156	0.531	0.493	0.291	0.146	0.054	0.013		156	0.255	0.137	0.068	0.016	0.006
156.2	0.531	0.493	0.291	0.145	0.053	0.013		156.2	0.255	0.137	0.069	0.016	0.006
156.4	0.531	0.493	0.291	0.145	0.053	0.012		156.4	0.255	0.137	0.068	0.016	0.006
156.6	0.53	0.492	0.291	0.145	0.053	0.012		156.6	0.255	0.136	0.068	0.016	0.005
156.8	0.529	0.492	0.291	0.145	0.053	0.011		156.8	0.256	0.136	0.068	0.016	0.005
157	0.529	0.491	0.291	0.145	0.052	0.011		157	0.255	0.135	0.068	0.016	0.005
157.2	0.528	0.491	0.29	0.144	0.052	0.011		157.2	0.255	0.134	0.068	0.016	0.004
157.4	0.528	0.491	0.29	0.144	0.052	0.01		157.4	0.255	0.134	0.069	0.016	0.004
157.6	0.528	0.49	0.289	0.144	0.052	0.01		157.6	0.256	0.135	0.069	0.016	0.005
157.8	0.528	0.49	0.289	0.144	0.052	0.01		157.8	0.256	0.135	0.069	0.017	0.005
158	0.528	0.49	0.288	0.144	0.052	0.01		158	0.257	0.135	0.069	0.017	0.006
158.2	0.528	0.49	0.289	0.144	0.052	0.01		158.2	0.258	0.136	0.07	0.018	0.007
158.4	0.528	0.49	0.288	0.144	0.052	0.01		158.4	0.258	0.136	0.07	0.018	0.007
158.6	0.527	0.489	0.288	0.144	0.052	0.01		158.6	0.258	0.136	0.07	0.018	0.007
158.8	0.527	0.489	0.288	0.145	0.052	0.01		158.8	0.258	0.136	0.07	0.018	0.006
159	0.527	0.489	0.287	0.145	0.052	0.01		159	0.258	0.136	0.07	0.018	0.006
159.2	0.528	0.489	0.288	0.145	0.052	0.011		159.2	0.257	0.135	0.069	0.017	0.006
159.4	0.528	0.489	0.287	0.145	0.052	0.011		159.4	0.257	0.136	0.069	0.017	0.006
159.6	0.528	0.489	0.288	0.145	0.052	0.011		159.6	0.257	0.136	0.069	0.017	0.006
159.8	0.528	0.49	0.288	0.145	0.053	0.011		159.8	0.258	0.137	0.069	0.018	0.007
160	0.528	0.49	0.288	0.145	0.052	0.011		160	0.257	0.137	0.069	0.017	0.007
160.2	0.528	0.49	0.288	0.145	0.053	0.011		160.2	0.257	0.137	0.069	0.017	0.006
160.4	0.528	0.491	0.289	0.146	0.052	0.011		160.4	0.257	0.137	0.068	0.017	0.006
160.6	0.527	0.49	0.289	0.146	0.052	0.011		160.6	0.257	0.137	0.068	0.017	0.006
160.8	0.527	0.491	0.289	0.146	0.052	0.011		160.8	0.257	0.138	0.069	0.017	0.007
161	0.527	0.491	0.289	0.146	0.053	0.011		161	0.256	0.138	0.069	0.017	0.007
161.2	0.528	0.491	0.289	0.146	0.053	0.011		161.2	0.256	0.138	0.069	0.017	0.006
161.4	0.527	0.491	0.289	0.146	0.053	0.011		161.4	0.257	0.138	0.069	0.017	0.007
161.6	0.528	0.491	0.29	0.146	0.053	0.011		161.6	0.257	0.139	0.07	0.018	0.007
161.8	0.528	0.492	0.29	0.146	0.053	0.012		161.8	0.258	0.14	0.071	0.018	0.008
162	0.528	0.493	0.29	0.146	0.053	0.012		162	0.258	0.14	0.072	0.019	0.009
162.2	0.528	0.493	0.291	0.147	0.053	0.012		162.2	0.259	0.141	0.073	0.02	0.009
162.4	0.528	0.493	0.29	0.148	0.054	0.012		162.4	0.259	0.141	0.074	0.02	0.01
162.6	0.528	0.493	0.29	0.148	0.054	0.011		162.6	0.259	0.142	0.074	0.02	0.009
162.8	0.528	0.492	0.29	0.148	0.054	0.011		162.8	0.259	0.142	0.074	0.021	0.009
163	0.528	0.492	0.29	0.148	0.054	0.011		163	0.26	0.143	0.074	0.021	0.009
163.2	0.529	0.492	0.29	0.147	0.054	0.011		163.2	0.26	0.143	0.074	0.021	0.009
163.4	0.528	0.492	0.289	0.147	0.054	0.01		163.4	0.26	0.143	0.074	0.021	0.009
163.6	0.529	0.492	0.29	0.147	0.054	0.01		163.6	0.26	0.143	0.075	0.021	0.009
163.8	0.529	0.492	0.29	0.147	0.054	0.01		163.8	0.261	0.143	0.075	0.021	0.01
164	0.529	0.492	0.29	0.147	0.054	0.01		164	0.26	0.143	0.074	0.021	0.01
164.2	0.529	0.493	0.291	0.147	0.054	0.01		164.2	0.26	0.143	0.073	0.021	0.009
164.4	0.529	0.493	0.291	0.148	0.054	0.011		164.4	0.26	0.143	0.073	0.021	0.009
164.6	0.529	0.493	0.291	0.148	0.054	0.011		164.6	0.26	0.143	0.073	0.021	0.01
164.8	0.53	0.493	0.291	0.149	0.055	0.011		164.8	0.26	0.143	0.073	0.021	0.01
165	0.53	0.493	0.292	0.149	0.055	0.012		165	0.26	0.143	0.072	0.02	0.01
165.2	0.53	0.493	0.292	0.149	0.056	0.012		165.2	0.26	0.143	0.072	0.02	0.009
165.4	0.53	0.494	0.293	0.15	0.056	0.012		165.4	0.259	0.143	0.073	0.02	0.009
165.6	0.531	0.494	0.293	0.15	0.056	0.012		165.6	0.259	0.143	0.073	0.02	0.009
165.8	0.531	0.494	0.293	0.15	0.056	0.013		165.8	0.259	0.142	0.074	0.02	0.008
166	0.531	0.493	0.294	0.15	0.056	0.013		166	0.259	0.142	0.073	0.019	0.009
166.2	0.53	0.493	0.293	0.151	0.055	0.013		166.2	0.259	0.143	0.074	0.02	0.009
166.4	0.53	0.493	0.293	0.151	0.056	0.014		166.4	0.259	0.143	0.075	0.02	0.009
166.6	0.53	0.493	0.293	0.151	0.056	0.014		166.6	0.259	0.143	0.074	0.019	0.009
166.8	0.53	0.493	0.293	0.151	0.056	0.013		166.8	0.258	0.143	0.075	0.02	0.009
167	0.53	0.493	0.294	0.151	0.056	0.013		167	0.258	0.143	0.075	0.019	0.009
167.2	0.531	0.493	0.293	0.151	0.056	0.013		167.2	0.258	0.142	0.074	0.019	0.009
167.4	0.531	0.493	0.293	0.151	0.056	0.013		167.4	0.258	0.142	0.075	0.019	0.01
167.6	0.531	0.493	0.293	0.151	0.055	0.013		167.6	0.258	0.143	0.075	0.02	0.01
167.8	0.531	0.493	0.293	0.151	0.055	0.012		167.8	0.258	0.143	0.075	0.02	0.01
168	0.531	0.493	0.293	0.151	0.055	0.012		168	0.258	0.143	0.074	0.02	0.01
168.2	0.531	0.493	0.293	0.151	0.055	0.012		168.2	0.258	0.142	0.074	0.02	0.01
168.4	0.532	0.493	0.293	0.151	0.055	0.012		168.4	0.258	0.143	0.074	0.02	0.01
168.6	0.532	0.494	0.293	0.151	0.055	0.012		168.6	0.259	0.143	0.074	0.02	0.01
168.8	0.532	0.494	0.293	0.151	0.055	0.012		168.8	0.259	0.143	0.074	0.021	0.01
169	0.532	0.494	0.293	0.151	0.056	0.012		169	0.259	0.142	0.074	0.02	0.009
169.2	0.532	0.494	0.294	0.151	0.056	0.012		169.2	0.259	0.142	0.073	0.02	0.008
169.4	0.532	0.494	0.294	0.151	0.056	0.012		169.4	0.259	0.142	0.073	0.02	0.008
169.6	0.531	0.493	0.293	0.151	0.056	0.012		169.6	0.258	0.142	0.073	0.02	0.008
169.8	0.531	0.492	0.293	0.15	0.055	0.012		169.8	0.258	0.143	0.073	0.019	0.008
170	0.531	0.492	0.293	0.15	0.055	0.012		170	0.258	0.143	0.073	0.019	0.009
170.2	0.53	0.492	0.293	0.15	0.055	0.012		170.2	0.259	0.143	0.074	0.019	0.009
170.4	0.53	0.493	0.294	0.15	0.056	0.012		170.4	0.259	0.144	0.075	0.019	0.009
170.6	0.53	0.492	0.294	0.149	0.056	0.012		170.6	0.258	0.144	0.075	0.019	0.009
170.8	0.53	0.492	0.294	0.149	0.056	0.011		170.8	0.258	0.144	0.075	0.019	0.009
171	0.53	0.492	0.295	0.149	0.056	0.012		171	0.258	0.144	0.075	0.019	0.009
171.2	0.53	0.493	0.295	0.149	0.056	0.013		171.2	0.258	0.144	0.076	0.019	0.009
171.4	0.53	0.493	0.295	0.15	0.056	0.013		171.4	0.258	0.144	0.076	0.02	0.009
171.6	0.53	0.492	0.295	0.15	0.056	0.013		171.6	0.258	0.144	0.076	0.02	0.009
171.8	0.529	0.492	0.295	0.149	0.055	0.012		171.8	0.259	0.144	0.076	0.02	0.009
172	0.529	0.492	0.295	0.15	0.055	0.012		172	0.258	0.143	0.076	0.02	0.009
172.2	0.529	0.492	0.295	0.15	0.055	0.012		172.2	0.258	0.142	0.075	0.02	0.008
172.4	0.529	0.492	0.295	0.151	0.055	0.012		172.4	0.258	0.142	0.075	0.02	0.008
172.6	0.53	0.492	0.296	0.151	0.055	0.012		172.6	0.258	0.142	0.075	0.02	0.008
172.8	0.53	0.492	0.295	0.152	0.055	0.012		172.8	0.258	0.141	0.074	0.021	0.008
173	0.53	0.492	0.295	0.152	0.054	0.012		173	0.258	0.141	0.074	0.021	0.008
173.2	0.53	0.491	0.294	0.152	0.055	0.011		173.2	0.259	0.142	0.074	0.021	0.008
173.4	0.53	0.491	0.294	0.152	0.055	0.012		173.4	0.259	0.143	0.074	0.022	0.008
173.6	0.53	0.49	0.293	0.152	0.054	0.011		173.6	0.259	0.143	0.075	0.021	0.008
173.8	0.53	0.491	0.293	0.152	0.055	0.011		173.8	0.26	0.143	0.075	0.021	0.008
174	0.53	0.491	0.292	0.152	0.055	0.011		174	0.26	0.144	0.075	0.022	0.008
174.2	0.53	0.492	0.293	0.152	0.055	0.012		174.2	0.26	0.144	0.076	0.022	0.009
174.4	0.53	0.492	0.293	0.152	0.056	0.012		174.4	0.26	0.145	0.076	0.022	0.008
174.6	0.53	0.492	0.293	0.152	0.056	0.012		174.6	0.26	0.145	0.077	0.022	0.009
174.8	0.531	0.493	0.294	0.153	0.057	0.013		174.8	0.26	0.145	0.077	0.022	0.009
175	0.531	0.493	0.294	0.153	0.058	0.013		175	0.26	0.145	0.078	0.022	0.009
175.2	0.532	0.494	0.295	0.154	0.058	0.014		175.2	0.26	0.145	0.078	0.022	0.009
175.4	0.532	0.495	0.295	0.154	0.058	0.015		175.4	0.26	0.145	0.077	0.022	0.008
175.6	0.533	0.495	0.295	0.155	0.059	0.015		175.6	0.26	0.145	0.078	0.022	0.008
175.8	0.533	0.495	0.296	0.155	0.059	0.015		175.8	0.26	0.145	0.078	0.023	0.009
176	0.533	0.496	0.296	0.156	0.059	0.015		176	0.26	0.145	0.078	0.022	0.009
176.2	0.533	0.495	0.296	0.156	0.058	0.015		176.2	0.26	0.145	0.079	0.022	0.009
176.4	0.533	0.495	0.296	0.156	0.058	0.015		176.4	0.26	0.145	0.079	0.022	0.01
176.6	0.534	0.495	0.296	0.156	0.058	0.015		176.6	0.26	0.145	0.078	0.023	0.011
176.8	0.533	0.494	0.296	0.155	0.058	0.015		176.8	0.261	0.146	0.078	0.023	0.011
177	0.533	0.494	0.296	0.156	0.058	0.014		177	0.261	0.146	0.078	0.023	0.011
177.2	0.532	0.494	0.295	0.155	0.057	0.014		177.2	0.261	0.147	0.079	0.023	0.011
177.4	0.532	0.494	0.295	0.155	0.057	0.014		177.4	0.26	0.146	0.078	0.022	0.01
177.6	0.531	0.493	0.295	0.155	0.057	0.013		177.6	0.261	0.146	0.078	0.022	0.01
177.8	0.531	0.493	0.294	0.155	0.056	0.013		177.8	0.261	0.147	0.078	0.022	0.01
178	0.53	0.493	0.294	0.155	0.056	0.013		178	0.261	0.147	0.078	0.022	0.01
178.2	0.529	0.492	0.294	0.154	0.056	0.013		178.2	0.26	0.147	0.078	0.022	0.01
178.4	0.529	0.492	0.294	0.155	0.056	0.012		178.4	0.26	0.147	0.078	0.023	0.009
178.6	0.529	0.492	0.294	0.155	0.055	0.012		178.6	0.26	0.147	0.078	0.022	0.009
178.8	0.529	0.492	0.294	0.155	0.056	0.013		178.8	0.26	0.147	0.078	0.022	0.009
179	0.53	0.492	0.294	0.156	0.056	0.013		179	0.26	0.147	0.078	0.022	0.009
179.2	0.53	0.493	0.294	0.156	0.056	0.013		179.2	0.26	0.147	0.078	0.022	0.009
179.4	0.53	0.493	0.295	0.156	0.056	0.013		179.4	0.259	0.146	0.077	0.022	0.008
179.6	0.531	0.493	0.295	0.157	0.057	0.013		179.6	0.259	0.147	0.077	0.022	0.008
179.8	0.531	0.493	0.295	0.157	0.057	0.013		179.8	0.259	0.147	0.077	0.022	0.008
180	0.531	0.494	0.295	0.157	0.058	0.013		180	0.259	0.147	0.077	0.022	0.008
180.2	0.531	0.494	0.295	0.157	0.058	0.014		180.2	0.259	0.147	0.077	0.022	0.008
180.4	0.531	0.494	0.295	0.157	0.058	0.014		180.4	0.259	0.147	0.077	0.022	0.009
180.6	0.532	0.494	0.295	0.157	0.058	0.014		180.6	0.259	0.146	0.077	0.021	0.008
180.8	0.532	0.495	0.295	0.156	0.058	0.014		180.8	0.259	0.146	0.077	0.021	0.008
181	0.532	0.495	0.295	0.156	0.058	0.014		181	0.259	0.145	0.076	0.02	0.007
181.2	0.531	0.495	0.295	0.156	0.057	0.014		181.2	0.259	0.145	0.077	0.019	0.007
181.4	0.532	0.495	0.295	0.156	0.057	0.014		181.4	0.258	0.144	0.076	0.018	0.006
181.6	0.531	0.494	0.295	0.155	0.057	0.014		181.6	0.259	0.144	0.077	0.018	0.005
181.8	0.531	0.494	0.294	0.155	0.056	0.014		181.8	0.259	0.145	0.077	0.018	0.005
182	0.531	0.494	0.295	0.154	0.056	0.014		182	0.259	0.145	0.078	0.018	0.005
182.2	0.531	0.494	0.295	0.154	0.056	0.014		182.2	0.259	0.145	0.078	0.019	0.005
182.4	0.531	0.494	0.294	0.154	0.056	0.014		182.4	0.259	0.145	0.078	0.019	0.005
182.6	0.531	0.494	0.295	0.154	0.056	0.014		182.6	0.26	0.146	0.078	0.019	0.005
182.8	0.53	0.494	0.295	0.155	0.056	0.014		182.8	0.261	0.147	0.08	0.021	0.007
183	0.531	0.494	0.295	0.155	0.057	0.014		183	0.261	0.147	0.081	0.021	0.008
183.2	0.531	0.494	0.295	0.155	0.057	0.014		183.2	0.261	0.148	0.081	0.022	0.008
183.4	0.531	0.494	0.296	0.156	0.058	0.015		183.4	0.261	0.149	0.081	0.023	0.009
183.6	0.532	0.495	0.297	0.157	0.059	0.015		183.6	0.261	0.149	0.081	0.023	0.01
183.8	0.532	0.495	0.296	0.157	0.059	0.014		183.8	0.261	0.15	0.082	0.024	0.01
184	0.532	0.495	0.297	0.158	0.059	0.015		184	0.261	0.15	0.081	0.024	0.011
184.2	0.532	0.495	0.297	0.158	0.059	0.015		184.2	0.261	0.151	0.081	0.025	0.011
184.4	0.532	0.495	0.297	0.158	0.06	0.015		184.4	0.261	0.151	0.081	0.025	0.012
184.6	0.532	0.495	0.297	0.158	0.06	0.015		184.6	0.26	0.15	0.081	0.024	0.012
184.8	0.532	0.495	0.297	0.158	0.06	0.015		184.8	0.26	0.151	0.081	0.025	0.012
185	0.532	0.495	0.297	0.158	0.06	0.015		185	0.26	0.15	0.081	0.025	0.012
185.2	0.532	0.495	0.297	0.158	0.06	0.015		185.2	0.26	0.151	0.081	0.024	0.012
185.4	0.532	0.494	0.297	0.158	0.059	0.014		185.4	0.259	0.15	0.08	0.024	0.012
185.6	0.532	0.495	0.298	0.158	0.059	0.014		185.6	0.259	0.15	0.079	0.023	0.012
185.8	0.533	0.494	0.297	0.158	0.059	0.014		185.8	0.259	0.149	0.079	0.023	0.011
186	0.533	0.494	0.298	0.159	0.059	0.014		186	0.259	0.149	0.079	0.023	0.011
186.2	0.532	0.494	0.298	0.159	0.059	0.013		186.2	0.26	0.149	0.079	0.023	0.011
186.4	0.532	0.494	0.298	0.16	0.058	0.013		186.4	0.261	0.148	0.08	0.023	0.011
186.6	0.533	0.495	0.298	0.16	0.059	0.014		186.6	0.261	0.149	0.08	0.024	0.011
186.8	0.533	0.495	0.298	0.16	0.059	0.014		186.8	0.261	0.149	0.081	0.025	0.012
187	0.534	0.495	0.298	0.161	0.059	0.014		187	0.261	0.149	0.081	0.025	0.012
187.2	0.533	0.495	0.299	0.161	0.06	0.015		187.2	0.261	0.149	0.081	0.025	0.012
187.4	0.533	0.495	0.299	0.161	0.06	0.015		187.4	0.26	0.148	0.08	0.025	0.012
187.6	0.533	0.495	0.298	0.161	0.06	0.015		187.6	0.26	0.149	0.08	0.025	0.011
187.8	0.532	0.494	0.298	0.16	0.06	0.014		187.8	0.26	0.149	0.081	0.024	0.01
188	0.532	0.494	0.298	0.16	0.06	0.015		188	0.26	0.149	0.08	0.024	0.01
188.2	0.531	0.494	0.298	0.159	0.06	0.015		188.2	0.259	0.149	0.08	0.023	0.01
188.4	0.531	0.494	0.297	0.159	0.06	0.014		188.4	0.26	0.149	0.08	0.023	0.01
188.6	0.532	0.493	0.298	0.158	0.06	0.014		188.6	0.26	0.15	0.081	0.023	0.01
188.8	0.531	0.493	0.298	0.158	0.06	0.014		188.8	0.26	0.15	0.081	0.023	0.01
189	0.531	0.493	0.297	0.158	0.06	0.014		189	0.26	0.151	0.081	0.023	0.01
189.2	0.53	0.493	0.297	0.157	0.059	0.013		189.2	0.26	0.151	0.082	0.023	0.01
189.4	0.53	0.492	0.296	0.157	0.058	0.013		189.4	0.261	0.151	0.082	0.023	0.01
189.6	0.53	0.493	0.296	0.157	0.058	0.013		189.6	0.262	0.152	0.082	0.023	0.01
189.8	0.53	0.492	0.296	0.157	0.058	0.013		189.8	0.262	0.152	0.082	0.023	0.01
190	0.531	0.492	0.297	0.158	0.058	0.013		190	0.263	0.153	0.083	0.023	0.011
190.2	0.531	0.493	0.297	0.158	0.058	0.013		190.2	0.263	0.152	0.083	0.023	0.012
190.4	0.532	0.493	0.297	0.159	0.059	0.014		190.4	0.263	0.153	0.083	0.024	0.013
190.6	0.532	0.493	0.297	0.159	0.059	0.014		190.6	0.263	0.153	0.083	0.024	0.013
190.8	0.533	0.493	0.298	0.159	0.059	0.014		190.8	0.263	0.152	0.082	0.024	0.013
191	0.533	0.494	0.298	0.159	0.06	0.014		191	0.263	0.152	0.083	0.025	0.014
191.2	0.533	0.494	0.298	0.159	0.061	0.014		191.2	0.262	0.152	0.082	0.025	0.014
191.4	0.533	0.494	0.298	0.159	0.061	0.015		191.4	0.261	0.152	0.082	0.024	0.013
191.6	0.533	0.494	0.298	0.16	0.061	0.015		191.6	0.261	0.152	0.082	0.023	0.013
191.8	0.533	0.494	0.297	0.159	0.061	0.015		191.8	0.26	0.151	0.082	0.023	0.012
192	0.533	0.494	0.297	0.159	0.061	0.015		192	0.26	0.151	0.081	0.022	0.012
192.2	0.533	0.495	0.298	0.16	0.061	0.016		192.2	0.26	0.152	0.082	0.023	0.012
192.4	0.534	0.495	0.298	0.16	0.062	0.016		192.4	0.26	0.152	0.082	0.023	0.012
192.6	0.534	0.496	0.298	0.16	0.062	0.016		192.6	0.26	0.152	0.082	0.023	0.012
192.8	0.534	0.496	0.298	0.16	0.062	0.017		192.8	0.26	0.152	0.082	0.023	0.012
193	0.533	0.495	0.298	0.16	0.062	0.016		193	0.26	0.152	0.082	0.023	0.011
193.2	0.533	0.495	0.298	0.16	0.062	0.016		193.2	0.26	0.152	0.082	0.023	0.011
193.4	0.533	0.495	0.297	0.161	0.062	0.015		193.4	0.26	0.152	0.083	0.023	0.011
193.6	0.532	0.495	0.297	0.161	0.062	0.015		193.6	0.26	0.152	0.083	0.023	0.011
193.8	0.532	0.494	0.298	0.161	0.063	0.015		193.8	0.26	0.151	0.083	0.023	0.011
194	0.533	0.494	0.298	0.161	0.063	0.015		194	0.26	0.151	0.083	0.023	0.01
194.2	0.533	0.494	0.298	0.162	0.063	0.015		194.2	0.26	0.151	0.082	0.022	0.01
194.4	0.532	0.494	0.298	0.162	0.063	0.015		194.4	0.26	0.151	0.082	0.023	0.01
194.6	0.532	0.494	0.298	0.162	0.063	0.014		194.6	0.26	0.151	0.082	0.023	0.01
194.8	0.532	0.493	0.298	0.162	0.062	0.014		194.8	0.261	0.151	0.082	0.023	0.01
195	0.531	0.493	0.298	0.162	0.062	0.014		195	0.261	0.151	0.083	0.024	0.01
195.2	0.531	0.493	0.298	0.162	0.061	0.015		195.2	0.26	0.152	0.082	0.023	0.01
195.4	0.532	0.494	0.297	0.162	0.061	0.015		195.4	0.26	0.151	0.083	0.023	0.01
195.6	0.531	0.494	0.297	0.162	0.061	0.015		195.6	0.26	0.151	0.083	0.023	0.01
195.8	0.531	0.494	0.297	0.162	0.061	0.015		195.8	0.26	0.152	0.084	0.023	0.009
196	0.531	0.495	0.297	0.162	0.061	0.016		196	0.261	0.152	0.084	0.024	0.01
196.2	0.532	0.495	0.297	0.162	0.061	0.016		196.2	0.261	0.152	0.084	0.024	0.009
196.4	0.532	0.495	0.297	0.163	0.062	0.016		196.4	0.261	0.151	0.084	0.024	0.009
196.6	0.533	0.495	0.298	0.163	0.062	0.017		196.6	0.261	0.152	0.083	0.023	0.008
196.8	0.533	0.496	0.297	0.163	0.062	0.017		196.8	0.261	0.151	0.083	0.023	0.008
197	0.533	0.496	0.298	0.163	0.063	0.017		197	0.261	0.151	0.083	0.024	0.008
197.2	0.533	0.496	0.298	0.164	0.063	0.017		197.2	0.261	0.151	0.083	0.024	0.008
197.4	0.533	0.495	0.298	0.164	0.063	0.016		197.4	0.26	0.151	0.083	0.024	0.009
197.6	0.533	0.494	0.298	0.163	0.062	0.016		197.6	0.26	0.151	0.082	0.024	0.009
197.8	0.533	0.494	0.298	0.164	0.063	0.016		197.8	0.26	0.151	0.083	0.024	0.009
198	0.534	0.493	0.298	0.163	0.062	0.016		198	0.261	0.152	0.083	0.025	0.01
198.2	0.533	0.494	0.298	0.163	0.062	0.015		198.2	0.261	0.152	0.083	0.025	0.01
198.4	0.533	0.493	0.298	0.163	0.062	0.015		198.4	0.261	0.153	0.083	0.025	0.011
198.6	0.533	0.492	0.298	0.163	0.062	0.014		198.6	0.261	0.154	0.084	0.024	0.011
198.8	0.532	0.492	0.297	0.162	0.061	0.014		198.8	0.26	0.154	0.084	0.024	0.011
199	0.532	0.492	0.297	0.162	0.061	0.014		199	0.26	0.155	0.084	0.024	0.012
199.2	0.532	0.492	0.298	0.163	0.061	0.014		199.2	0.26	0.155	0.084	0.024	0.012
199.4	0.532	0.493	0.298	0.162	0.061	0.014		199.4	0.261	0.154	0.085	0.024	0.013
199.6	0.532	0.493	0.298	0.163	0.061	0.014		199.6	0.261	0.155	0.085	0.024	0.013
199.8	0.532	0.493	0.299	0.163	0.061	0.014		199.8	0.261	0.155	0.086	0.024	0.013
200	0.532	0.493	0.299	0.162	0.061	0.014		200	0.261	0.155	0.085	0.023	0.013
200.2	0.532	0.493	0.3	0.163	0.062	0.014		200.2	0.26	0.153	0.085	0.022	0.012
200.4	0.532	0.494	0.3	0.163	0.062	0.014		200.4	0.26	0.153	0.085	0.022	0.011
200.6	0.532	0.494	0.3	0.164	0.062	0.015		200.6	0.26	0.153	0.085	0.022	0.011
200.8	0.532	0.495	0.3	0.164	0.062	0.015		200.8	0.26	0.153	0.085	0.022	0.011
201	0.532	0.495	0.301	0.164	0.062	0.015		201	0.26	0.152	0.085	0.023	0.011
201.2	0.532	0.495	0.301	0.164	0.062	0.015		201.2	0.26	0.153	0.084	0.023	0.011
201.4	0.533	0.495	0.301	0.164	0.062	0.015		201.4	0.26	0.152	0.084	0.023	0.01
201.6	0.533	0.495	0.301	0.164	0.063	0.016		201.6	0.261	0.153	0.085	0.024	0.011
201.8	0.534	0.495	0.301	0.164	0.064	0.016		201.8	0.262	0.154	0.085	0.025	0.011
202	0.534	0.495	0.301	0.164	0.064	0.016		202	0.262	0.154	0.086	0.025	0.011
202.2	0.534	0.496	0.3	0.165	0.065	0.017		202.2	0.262	0.154	0.085	0.025	0.011
202.4	0.535	0.496	0.3	0.165	0.065	0.018		202.4	0.262	0.155	0.085	0.025	0.011
202.6	0.535	0.496	0.3	0.165	0.065	0.018		202.6	0.262	0.155	0.085	0.025	0.012
202.8	0.536	0.496	0.3	0.166	0.065	0.018		202.8	0.262	0.155	0.084	0.025	0.011
203	0.536	0.496	0.3	0.166	0.066	0.019		203	0.262	0.155	0.084	0.025	0.011
203.2	0.536	0.496	0.3	0.166	0.066	0.019		203.2	0.262	0.155	0.084	0.026	0.011
203.4	0.537	0.496	0.3	0.166	0.066	0.019		203.4	0.262	0.155	0.084	0.026	0.011
203.6	0.536	0.496	0.3	0.166	0.066	0.018		203.6	0.261	0.156	0.084	0.026	0.011
203.8	0.536	0.496	0.3	0.166	0.065	0.018		203.8	0.26	0.155	0.084	0.025	0.011
204	0.536	0.496	0.301	0.166	0.065	0.017		204	0.26	0.155	0.083	0.025	0.011
204.2	0.536	0.496	0.301	0.166	0.065	0.017		204.2	0.259	0.155	0.084	0.024	0.011
204.4	0.536	0.496	0.3	0.166	0.065	0.017		204.4	0.259	0.155	0.084	0.024	0.011
204.6	0.536	0.497	0.3	0.166	0.064	0.017		204.6	0.26	0.156	0.083	0.024	0.011
204.8	0.535	0.497	0.3	0.166	0.064	0.016		204.8	0.26	0.156	0.083	0.023	0.011
205	0.535	0.496	0.3	0.166	0.064	0.016		205	0.26	0.155	0.083	0.023	0.011
205.2	0.535	0.496	0.3	0.166	0.065	0.016		205.2	0.26	0.155	0.083	0.023	0.011
205.4	0.535	0.496	0.3	0.166	0.064	0.016		205.4	0.26	0.155	0.083	0.023	0.01
205.6	0.535	0.497	0.3	0.166	0.064	0.016		205.6	0.26	0.155	0.083	0.023	0.011
205.8	0.535	0.496	0.299	0.166	0.064	0.016		205.8	0.26	0.155	0.083	0.023	0.011
206	0.534	0.496	0.299	0.166	0.064	0.016		206	0.26	0.155	0.083	0.023	0.011
206.2	0.535	0.496	0.3	0.167	0.064	0.017		206.2	0.259	0.155	0.083	0.023	0.011
206.4	0.535	0.496	0.3	0.167	0.063	0.017		206.4	0.26	0.155	0.084	0.023	0.011
206.6	0.535	0.496	0.3	0.167	0.064	0.017		206.6	0.261	0.154	0.085	0.024	0.011
206.8	0.535	0.496	0.3	0.167	0.064	0.017		206.8	0.261	0.154	0.085	0.024	0.01
207	0.535	0.496	0.3	0.168	0.064	0.018		207	0.261	0.154	0.085	0.024	0.01
207.2	0.536	0.497	0.301	0.168	0.065	0.018		207.2	0.26	0.153	0.085	0.024	0.01
207.4	0.536	0.496	0.301	0.168	0.065	0.017		207.4	0.26	0.154	0.086	0.025	0.01
207.6	0.536	0.497	0.301	0.168	0.064	0.017		207.6	0.259	0.154	0.086	0.025	0.01
207.8	0.536	0.496	0.301	0.168	0.065	0.017		207.8	0.259	0.154	0.086	0.025	0.01
208	0.536	0.496	0.301	0.168	0.065	0.017		208	0.259	0.154	0.086	0.025	0.011
208.2	0.536	0.496	0.301	0.168	0.065	0.017		208.2	0.259	0.154	0.087	0.025	0.011
208.4	0.536	0.496	0.301	0.168	0.065	0.017		208.4	0.259	0.154	0.086	0.025	0.011
208.6	0.536	0.496	0.301	0.168	0.065	0.017		208.6	0.26	0.155	0.086	0.025	0.011
208.8	0.536	0.496	0.301	0.168	0.066	0.016		208.8	0.259	0.155	0.085	0.025	0.01
209	0.537	0.496	0.302	0.168	0.066	0.016		209	0.259	0.155	0.085	0.026	0.01
209.2	0.537	0.497	0.302	0.168	0.067	0.016		209.2	0.259	0.155	0.085	0.026	0.01
209.4	0.537	0.496	0.302	0.168	0.066	0.016		209.4	0.26	0.156	0.085	0.026	0.01
209.6	0.537	0.496	0.302	0.168	0.066	0.016		209.6	0.261	0.157	0.085	0.027	0.011
209.8	0.537	0.496	0.302	0.168	0.067	0.017		209.8	0.261	0.157	0.085	0.026	0.01
210	0.537	0.496	0.302	0.168	0.067	0.017		210	0.262	0.157	0.086	0.027	0.011
210.2	0.537	0.497	0.302	0.168	0.067	0.018		210.2	0.263	0.157	0.086	0.027	0.012
210.4	0.537	0.496	0.302	0.168	0.067	0.018		210.4	0.264	0.157	0.086	0.028	0.011
210.6	0.537	0.497	0.302	0.168	0.067	0.018		210.6	0.263	0.157	0.087	0.027	0.011
210.8	0.537	0.497	0.302	0.169	0.067	0.019		210.8	0.263	0.157	0.087	0.027	0.011
211	0.537	0.497	0.301	0.169	0.067	0.018		211	0.263	0.157	0.087	0.027	0.011
211.2	0.537	0.497	0.301	0.168	0.066	0.018		211.2	0.262	0.157	0.087	0.027	0.011
211.4	0.536	0.496	0.301	0.168	0.066	0.018		211.4	0.261	0.157	0.087	0.026	0.011
211.6	0.536	0.496	0.301	0.168	0.066	0.018		211.6	0.261	0.157	0.086	0.026	0.011
211.8	0.535	0.495	0.301	0.168	0.065	0.018		211.8	0.26	0.156	0.086	0.026	0.011
212	0.535	0.495	0.301	0.168	0.065	0.018		212	0.261	0.156	0.086	0.026	0.011
212.2	0.535	0.495	0.301	0.169	0.065	0.018		212.2	0.261	0.157	0.087	0.026	0.011
212.4	0.536	0.495	0.302	0.169	0.065	0.018		212.4	0.261	0.157	0.087	0.026	0.011
212.6	0.536	0.495	0.303	0.17	0.065	0.019		212.6	0.26	0.157	0.087	0.025	0.011
212.8	0.536	0.496	0.303	0.17	0.065	0.019		212.8	0.26	0.157	0.087	0.025	0.01
213	0.536	0.496	0.303	0.169	0.065	0.019		213	0.261	0.156	0.087	0.025	0.01
213.2	0.537	0.495	0.303	0.169	0.065	0.019		213.2	0.261	0.157	0.088	0.025	0.011
213.4	0.536	0.496	0.304	0.169	0.065	0.018		213.4	0.261	0.156	0.088	0.025	0.011
213.6	0.537	0.496	0.304	0.17	0.066	0.019		213.6	0.261	0.157	0.089	0.026	0.011
213.8	0.537	0.497	0.304	0.17	0.066	0.018		213.8	0.261	0.157	0.089	0.026	0.011
214	0.537	0.497	0.304	0.17	0.067	0.018		214	0.262	0.158	0.089	0.027	0.012
214.2	0.536	0.497	0.304	0.17	0.067	0.018		214.2	0.262	0.157	0.089	0.027	0.012
214.4	0.537	0.497	0.303	0.17	0.067	0.018		214.4	0.262	0.157	0.088	0.027	0.011
214.6	0.537	0.498	0.303	0.17	0.067	0.018		214.6	0.261	0.157	0.088	0.026	0.01
214.8	0.537	0.498	0.304	0.17	0.067	0.018		214.8	0.261	0.157	0.088	0.026	0.011
215	0.537	0.498	0.303	0.169	0.067	0.017		215	0.26	0.157	0.087	0.026	0.011
215.2	0.536	0.498	0.303	0.169	0.067	0.017		215.2	0.26	0.157	0.087	0.026	0.011
215.4	0.536	0.498	0.303	0.168	0.067	0.017		215.4	0.261	0.157	0.087	0.026	0.011
215.6	0.536	0.498	0.303	0.169	0.067	0.017		215.6	0.262	0.158	0.088	0.026	0.012
215.8	0.536	0.498	0.304	0.169	0.067	0.017		215.8	0.262	0.158	0.087	0.026	0.012
216	0.536	0.499	0.303	0.169	0.067	0.017		216	0.263	0.158	0.088	0.027	0.012
216.2	0.536	0.499	0.303	0.169	0.067	0.017		216.2	0.263	0.159	0.088	0.027	0.011
216.4	0.537	0.499	0.304	0.17	0.067	0.018		216.4	0.262	0.158	0.089	0.026	0.011
216.6	0.537	0.499	0.304	0.17	0.066	0.018		216.6	0.262	0.158	0.088	0.026	0.01
216.8	0.536	0.498	0.303	0.169	0.066	0.018		216.8	0.262	0.158	0.088	0.025	0.01
217	0.537	0.498	0.303	0.169	0.066	0.018		217	0.261	0.157	0.088	0.025	0.009
217.2	0.537	0.498	0.303	0.169	0.066	0.018		217.2	0.261	0.158	0.088	0.025	0.009
217.4	0.537	0.499	0.303	0.169	0.067	0.018		217.4	0.261	0.158	0.088	0.025	0.009
217.6	0.536	0.498	0.303	0.17	0.067	0.018		217.6	0.262	0.158	0.089	0.026	0.01
217.8	0.536	0.498	0.302	0.17	0.067	0.017		217.8	0.261	0.158	0.088	0.026	0.01
218	0.536	0.498	0.302	0.17	0.067	0.018		218	0.262	0.159	0.088	0.026	0.01
218.2	0.536	0.498	0.302	0.17	0.067	0.018		218.2	0.261	0.159	0.088	0.025	0.01
218.4	0.536	0.498	0.303	0.171	0.067	0.018		218.4	0.261	0.159	0.089	0.026	0.01
218.6	0.536	0.498	0.303	0.171	0.067	0.018		218.6	0.262	0.16	0.089	0.026	0.01
218.8	0.536	0.497	0.303	0.171	0.067	0.018		218.8	0.262	0.161	0.09	0.026	0.011
219	0.535	0.497	0.302	0.171	0.067	0.018		219	0.262	0.161	0.09	0.026	0.012
219.2	0.535	0.497	0.302	0.171	0.067	0.018		219.2	0.262	0.161	0.091	0.027	0.012
219.4	0.534	0.496	0.302	0.171	0.067	0.018		219.4	0.262	0.161	0.091	0.027	0.012
219.6	0.534	0.496	0.303	0.171	0.067	0.018		219.6	0.263	0.161	0.092	0.028	0.013
219.8	0.535	0.497	0.303	0.172	0.068	0.018		219.8	0.263	0.161	0.092	0.027	0.013
220	0.535	0.497	0.303	0.172	0.068	0.018		220	0.263	0.161	0.092	0.027	0.013
220.2	0.536	0.498	0.304	0.173	0.068	0.019		220.2	0.262	0.162	0.092	0.027	0.013
220.4	0.536	0.498	0.304	0.174	0.068	0.019		220.4	0.262	0.161	0.093	0.027	0.013
220.6	0.536	0.497	0.305	0.173	0.068	0.019		220.6	0.262	0.161	0.092	0.026	0.012
220.8	0.537	0.497	0.305	0.174	0.068	0.019		220.8	0.262	0.16	0.091	0.026	0.012
221	0.537	0.497	0.305	0.173	0.069	0.019		221	0.262	0.16	0.091	0.026	0.012
221.2	0.538	0.498	0.305	0.174	0.069	0.02		221.2	0.262	0.16	0.091	0.027	0.013
221.4	0.538	0.498	0.306	0.174	0.07	0.02		221.4	0.262	0.16	0.091	0.027	0.013
221.6	0.538	0.498	0.306	0.174	0.07	0.019		221.6	0.263	0.16	0.091	0.026	0.013
221.8	0.538	0.498	0.306	0.174	0.069	0.02		221.8	0.263	0.161	0.091	0.027	0.013
222	0.538	0.498	0.306	0.174	0.069	0.02		222	0.263	0.16	0.091	0.026	0.013
222.2	0.538	0.498	0.306	0.174	0.069	0.019		222.2	0.263	0.161	0.092	0.026	0.013
222.4	0.539	0.498	0.306	0.174	0.069	0.019		222.4	0.263	0.161	0.091	0.026	0.013
222.6	0.539	0.497	0.306	0.174	0.069	0.019		222.6	0.264	0.161	0.092	0.026	0.013
222.8	0.538	0.497	0.305	0.173	0.069	0.018		222.8	0.264	0.161	0.092	0.026	0.013
223	0.538	0.498	0.305	0.173	0.069	0.019		223	0.263	0.161	0.092	0.026	0.012
223.2	0.538	0.498	0.305	0.174	0.069	0.019		223.2	0.263	0.161	0.092	0.026	0.012
223.4	0.537	0.498	0.305	0.173	0.069	0.018		223.4	0.263	0.16	0.092	0.026	0.012
223.6	0.537	0.498	0.304	0.173	0.07	0.018		223.6	0.263	0.161	0.092	0.026	0.012
223.8	0.538	0.499	0.305	0.174	0.07	0.019		223.8	0.263	0.161	0.091	0.026	0.012
224	0.537	0.498	0.304	0.174	0.07	0.019		224	0.263	0.161	0.091	0.027	0.012
224.2	0.537	0.498	0.304	0.174	0.07	0.019		224.2	0.263	0.161	0.091	0.027	0.012
224.4	0.537	0.498	0.304	0.174	0.07	0.02		224.4	0.263	0.161	0.091	0.027	0.012
224.6	0.537	0.497	0.304	0.174	0.069	0.02		224.6	0.263	0.161	0.091	0.027	0.013
224.8	0.538	0.497	0.303	0.174	0.069	0.02		224.8	0.263	0.161	0.091	0.028	0.013
225	0.538	0.497	0.303	0.173	0.069	0.02		225	0.263	0.161	0.09	0.028	0.013
225.2	0.538	0.497	0.303	0.173	0.069	0.02		225.2	0.263	0.161	0.091	0.028	0.013
225.4	0.538	0.497	0.303	0.173	0.069	0.02		225.4	0.264	0.161	0.091	0.029	0.013
225.6	0.537	0.497	0.303	0.173	0.068	0.02		225.6	0.264	0.161	0.091	0.029	0.014
225.8	0.537	0.497	0.303	0.173	0.068	0.02		225.8	0.263	0.161	0.091	0.028	0.013
226	0.538	0.496	0.303	0.173	0.068	0.02		226	0.264	0.161	0.091	0.029	0.014
226.2	0.538	0.497	0.303	0.173	0.068	0.02		226.2	0.264	0.162	0.092	0.029	0.014
226.4	0.538	0.497	0.304	0.173	0.069	0.02		226.4	0.264	0.162	0.092	0.028	0.014
226.6	0.538	0.497	0.304	0.173	0.069	0.021		226.6	0.264	0.162	0.092	0.028	0.014
226.8	0.538	0.498	0.305	0.173	0.069	0.02		226.8	0.265	0.163	0.093	0.028	0.015
227	0.538	0.498	0.305	0.173	0.069	0.021		227	0.265	0.163	0.093	0.029	0.015
227.2	0.538	0.498	0.305	0.173	0.069	0.02		227.2	0.265	0.163	0.093	0.029	0.015
227.4	0.538	0.498	0.304	0.173	0.069	0.02		227.4	0.265	0.163	0.093	0.029	0.014
227.6	0.538	0.498	0.305	0.174	0.07	0.02		227.6	0.265	0.164	0.094	0.029	0.014
227.8	0.538	0.498	0.305	0.174	0.069	0.02		227.8	0.265	0.164	0.093	0.029	0.014
228	0.538	0.497	0.304	0.174	0.069	0.019		228	0.265	0.163	0.094	0.029	0.014
228.2	0.538	0.497	0.304	0.174	0.068	0.019		228.2	0.265	0.164	0.094	0.029	0.013
228.4	0.538	0.497	0.304	0.174	0.068	0.019		228.4	0.265	0.164	0.094	0.029	0.013
228.6	0.538	0.498	0.304	0.174	0.068	0.019		228.6	0.264	0.163	0.094	0.028	0.013
228.8	0.538	0.497	0.304	0.174	0.068	0.019		228.8	0.264	0.163	0.094	0.029	0.013
229	0.538	0.498	0.304	0.174	0.068	0.019		229	0.264	0.163	0.094	0.029	0.013
229.2	0.539	0.498	0.304	0.174	0.069	0.02		229.2	0.264	0.163	0.095	0.029	0.013
229.4	0.539	0.499	0.304	0.174	0.069	0.019		229.4	0.263	0.163	0.095	0.029	0.013
229.6	0.539	0.498	0.303	0.174	0.068	0.019		229.6	0.263	0.163	0.094	0.029	0.012
229.8	0.539	0.498	0.304	0.174	0.068	0.02		229.8	0.263	0.163	0.094	0.028	0.012
230	0.539	0.498	0.304	0.174	0.069	0.02		230	0.263	0.163	0.094	0.028	0.012
230.2	0.539	0.498	0.304	0.174	0.069	0.021		230.2	0.262	0.163	0.094	0.028	0.012
230.4	0.539	0.499	0.305	0.174	0.069	0.021		230.4	0.262	0.163	0.093	0.028	0.013
230.6	0.539	0.499	0.305	0.174	0.07	0.021		230.6	0.262	0.164	0.093	0.027	0.013
230.8	0.538	0.499	0.305	0.174	0.07	0.021		230.8	0.262	0.164	0.092	0.027	0.013
231	0.539	0.499	0.306	0.175	0.07	0.021		231	0.263	0.163	0.092	0.028	0.013
231.2	0.538	0.499	0.305	0.175	0.069	0.02		231.2	0.263	0.163	0.092	0.027	0.013
231.4	0.538	0.499	0.305	0.176	0.07	0.02		231.4	0.263	0.164	0.093	0.027	0.013
231.6	0.538	0.499	0.305	0.176	0.07	0.021		231.6	0.263	0.163	0.092	0.027	0.013
231.8	0.538	0.499	0.304	0.176	0.07	0.02		231.8	0.263	0.163	0.092	0.027	0.013
232	0.538	0.499	0.304	0.176	0.07	0.02		232	0.264	0.163	0.092	0.027	0.013
232.2	0.538	0.499	0.304	0.177	0.07	0.02		232.2	0.264	0.163	0.093	0.027	0.013
232.4	0.538	0.5	0.305	0.178	0.07	0.021		232.4	0.263	0.162	0.092	0.027	0.013
232.6	0.538	0.5	0.304	0.178	0.07	0.02		232.6	0.264	0.162	0.092	0.027	0.013
232.8	0.538	0.5	0.304	0.177	0.07	0.02		232.8	0.264	0.163	0.093	0.028	0.014
233	0.538	0.5	0.305	0.177	0.07	0.021		233	0.264	0.163	0.093	0.028	0.013
233.2	0.538	0.499	0.304	0.176	0.07	0.02		233.2	0.264	0.163	0.093	0.028	0.013
233.4	0.539	0.498	0.305	0.176	0.07	0.02		233.4	0.263	0.163	0.093	0.028	0.013
233.6	0.538	0.498	0.305	0.175	0.069	0.02		233.6	0.263	0.163	0.094	0.029	0.012
233.8	0.538	0.498	0.305	0.176	0.07	0.02		233.8	0.263	0.163	0.093	0.029	0.012
234	0.538	0.498	0.305	0.175	0.07	0.02		234	0.263	0.163	0.094	0.028	0.012
234.2	0.538	0.498	0.306	0.175	0.07	0.02		234.2	0.263	0.162	0.093	0.028	0.012
234.4	0.538	0.498	0.306	0.175	0.07	0.02		234.4	0.263	0.162	0.093	0.028	0.011
234.6	0.537	0.498	0.306	0.176	0.071	0.02		234.6	0.263	0.162	0.093	0.028	0.011
234.8	0.537	0.498	0.306	0.176	0.071	0.02		234.8	0.263	0.162	0.093	0.029	0.011
235	0.538	0.498	0.306	0.177	0.071	0.02		235	0.264	0.163	0.094	0.029	0.012
235.2	0.537	0.498	0.305	0.177	0.071	0.02		235.2	0.264	0.163	0.094	0.029	0.012
235.4	0.538	0.498	0.306	0.177	0.071	0.02		235.4	0.264	0.163	0.095	0.029	0.012
235.6	0.538	0.498	0.306	0.177	0.071	0.02		235.6	0.263	0.163	0.095	0.029	0.013
235.8	0.537	0.498	0.306	0.177	0.071	0.02		235.8	0.264	0.163	0.095	0.029	0.014
236	0.538	0.498	0.305	0.177	0.071	0.02		236	0.264	0.164	0.095	0.028	0.014
236.2	0.537	0.498	0.305	0.178	0.071	0.02		236.2	0.263	0.164	0.095	0.028	0.014
236.4	0.537	0.498	0.305	0.178	0.071	0.021		236.4	0.263	0.165	0.095	0.028	0.014
236.6	0.537	0.499	0.305	0.177	0.071	0.021		236.6	0.263	0.165	0.095	0.028	0.014
236.8	0.537	0.499	0.305	0.176	0.07	0.02		236.8	0.263	0.166	0.096	0.028	0.014
237	0.537	0.499	0.305	0.176	0.07	0.021		237	0.263	0.166	0.095	0.028	0.014
237.2	0.537	0.499	0.305	0.176	0.07	0.02		237.2	0.263	0.166	0.095	0.029	0.014
237.4	0.538	0.499	0.305	0.176	0.07	0.021		237.4	0.263	0.167	0.095	0.029	0.015
237.6	0.538	0.499	0.305	0.176	0.07	0.02		237.6	0.264	0.168	0.095	0.029	0.015
237.8	0.538	0.499	0.305	0.177	0.07	0.02		237.8	0.263	0.167	0.095	0.029	0.015
238	0.538	0.499	0.305	0.177	0.07	0.02		238	0.263	0.167	0.095	0.028	0.015
238.2	0.539	0.5	0.305	0.177	0.071	0.021		238.2	0.263	0.167	0.095	0.028	0.015
238.4	0.539	0.499	0.306	0.178	0.071	0.021		238.4	0.264	0.167	0.095	0.029	0.015
238.6	0.539	0.499	0.305	0.179	0.071	0.021		238.6	0.264	0.167	0.096	0.029	0.015
238.8	0.539	0.5	0.306	0.179	0.072	0.022		238.8	0.265	0.167	0.096	0.029	0.015
239	0.54	0.5	0.306	0.18	0.073	0.021		239	0.265	0.167	0.097	0.03	0.015
239.2	0.539	0.5	0.306	0.18	0.073	0.021		239.2	0.265	0.167	0.097	0.03	0.015
239.4	0.54	0.5	0.307	0.18	0.073	0.022		239.4	0.265	0.167	0.097	0.03	0.014
239.6	0.54	0.5	0.307	0.181	0.073	0.022		239.6	0.265	0.167	0.097	0.03	0.014
239.8	0.54	0.5	0.307	0.181	0.073	0.023		239.8	0.265	0.167	0.097	0.03	0.013
240	0.54	0.5	0.308	0.181	0.073	0.023		240	0.265	0.166	0.097	0.029	0.013
240.2	0.54	0.5	0.308	0.18	0.074	0.023		240.2	0.264	0.166	0.097	0.029	0.012
240.4	0.54	0.5	0.308	0.18	0.074	0.023		240.4	0.264	0.166	0.096	0.029	0.012
240.6	0.54	0.501	0.308	0.18	0.073	0.023		240.6	0.264	0.165	0.096	0.028	0.012
240.8	0.54	0.5	0.307	0.18	0.073	0.023		240.8	0.264	0.165	0.096	0.028	0.012
241	0.54	0.5	0.307	0.18	0.073	0.023		241	0.264	0.165	0.096	0.029	0.012
241.2	0.54	0.5	0.307	0.18	0.073	0.022		241.2	0.264	0.166	0.096	0.029	0.012
241.4	0.539	0.499	0.307	0.18	0.072	0.022		241.4	0.264	0.166	0.096	0.029	0.012
241.6	0.539	0.499	0.307	0.18	0.071	0.021		241.6	0.264	0.166	0.096	0.029	0.013
241.8	0.539	0.499	0.307	0.18	0.071	0.021		241.8	0.263	0.166	0.096	0.029	0.012
242	0.539	0.499	0.307	0.18	0.071	0.021		242	0.263	0.166	0.095	0.029	0.012
242.2	0.539	0.499	0.307	0.179	0.071	0.021		242.2	0.264	0.167	0.096	0.03	0.013
242.4	0.539	0.499	0.307	0.179	0.071	0.021		242.4	0.264	0.167	0.096	0.031	0.014
242.6	0.539	0.499	0.307	0.179	0.071	0.021		242.6	0.264	0.168	0.096	0.031	0.013
242.8	0.539	0.499	0.307	0.179	0.072	0.021		242.8	0.264	0.168	0.096	0.031	0.013
243	0.539	0.499	0.307	0.178	0.071	0.021		243	0.265	0.168	0.096	0.031	0.013
243.2	0.539	0.499	0.306	0.178	0.071	0.021		243.2	0.265	0.168	0.096	0.031	0.013
243.4	0.54	0.5	0.307	0.179	0.072	0.022		243.4	0.265	0.168	0.095	0.031	0.012
243.6	0.54	0.499	0.308	0.179	0.072	0.022		243.6	0.265	0.168	0.095	0.031	0.012
243.8	0.54	0.499	0.308	0.179	0.072	0.022		243.8	0.265	0.167	0.095	0.031	0.013
244	0.54	0.499	0.307	0.179	0.072	0.022		244	0.264	0.167	0.095	0.03	0.012
244.2	0.541	0.5	0.307	0.179	0.072	0.022		244.2	0.264	0.167	0.096	0.029	0.012
244.4	0.541	0.5	0.307	0.18	0.073	0.022		244.4	0.264	0.167	0.096	0.029	0.013
244.6	0.541	0.5	0.307	0.18	0.072	0.021		244.6	0.264	0.166	0.096	0.029	0.013
244.8	0.54	0.499	0.306	0.18	0.072	0.021		244.8	0.264	0.166	0.096	0.029	0.013
245	0.54	0.498	0.306	0.18	0.072	0.021		245	0.265	0.167	0.097	0.03	0.014
245.2	0.54	0.498	0.306	0.18	0.072	0.02		245.2	0.265	0.167	0.097	0.03	0.014
245.4	0.54	0.498	0.305	0.18	0.072	0.02		245.4	0.265	0.167	0.097	0.03	0.014
245.6	0.54	0.498	0.305	0.18	0.071	0.02		245.6	0.266	0.168	0.098	0.03	0.015
245.8	0.54	0.497	0.305	0.18	0.071	0.02		245.8	0.266	0.168	0.098	0.031	0.015
246	0.54	0.497	0.305	0.179	0.071	0.02		246	0.266	0.168	0.098	0.031	0.015
246.2	0.54	0.497	0.305	0.179	0.071	0.019		246.2	0.267	0.169	0.099	0.031	0.015
246.4	0.54	0.497	0.305	0.179	0.071	0.019		246.4	0.267	0.169	0.098	0.031	0.015
246.6	0.54	0.497	0.305	0.178	0.071	0.019		246.6	0.267	0.169	0.099	0.031	0.015
246.8	0.54	0.496	0.304	0.178	0.071	0.019		246.8	0.267	0.168	0.098	0.031	0.014
247	0.54	0.497	0.305	0.179	0.071	0.019		247	0.267	0.168	0.098	0.031	0.015
247.2	0.54	0.497	0.304	0.179	0.072	0.019		247.2	0.267	0.168	0.098	0.031	0.014
247.4	0.541	0.497	0.305	0.179	0.072	0.02		247.4	0.266	0.168	0.098	0.03	0.015
247.6	0.541	0.497	0.305	0.18	0.073	0.02		247.6	0.266	0.168	0.098	0.03	0.015
247.8	0.541	0.498	0.305	0.18	0.072	0.02		247.8	0.266	0.168	0.098	0.03	0.014
248	0.541	0.498	0.305	0.18	0.072	0.02		248	0.265	0.167	0.098	0.029	0.013
248.2	0.541	0.498	0.305	0.18	0.073	0.02		248.2	0.265	0.167	0.098	0.029	0.014
248.4	0.54	0.498	0.304	0.18	0.072	0.02		248.4	0.264	0.167	0.098	0.029	0.014
248.6	0.54	0.499	0.304	0.18	0.072	0.02		248.6	0.264	0.167	0.099	0.029	0.014
248.8	0.54	0.499	0.305	0.18	0.073	0.02		248.8	0.265	0.167	0.099	0.029	0.014
249	0.54	0.5	0.304	0.18	0.073	0.021		249	0.265	0.168	0.099	0.029	0.014
249.2	0.541	0.501	0.305	0.18	0.073	0.021		249.2	0.265	0.168	0.099	0.03	0.014
249.4	0.541	0.501	0.306	0.181	0.073	0.022		249.4	0.266	0.169	0.1	0.031	0.015
249.6	0.541	0.501	0.306	0.18	0.073	0.022		249.6	0.266	0.169	0.1	0.031	0.015
249.8	0.541	0.501	0.306	0.181	0.073	0.023		249.8	0.266	0.169	0.1	0.031	0.015
250	0.541	0.501	0.306	0.181	0.073	0.022		250	0.266	0.169	0.1	0.031	0.015
250.2	0.541	0.501	0.306	0.18	0.073	0.022		250.2	0.266	0.169	0.1	0.032	0.014
250.4	0.54	0.5	0.306	0.18	0.072	0.022		250.4	0.267	0.169	0.1	0.032	0.015
250.6	0.54	0.499	0.306	0.18	0.072	0.021		250.6	0.266	0.169	0.1	0.032	0.014
250.8	0.54	0.499	0.305	0.18	0.072	0.021		250.8	0.266	0.169	0.1	0.032	0.014
251	0.54	0.499	0.305	0.181	0.072	0.021		251	0.266	0.17	0.1	0.033	0.015
251.2	0.54	0.498	0.305	0.18	0.072	0.021		251.2	0.266	0.17	0.1	0.033	0.014
251.4	0.541	0.498	0.305	0.181	0.072	0.021		251.4	0.266	0.17	0.1	0.033	0.014
251.6	0.54	0.498	0.305	0.181	0.072	0.02		251.6	0.266	0.17	0.1	0.033	0.015
251.8	0.54	0.498	0.305	0.181	0.072	0.021		251.8	0.266	0.17	0.1	0.032	0.014
252	0.54	0.498	0.305	0.181	0.072	0.021		252	0.266	0.17	0.1	0.032	0.015
252.2	0.539	0.497	0.304	0.181	0.072	0.02		252.2	0.266	0.171	0.1	0.032	0.015
252.4	0.539	0.497	0.305	0.18	0.072	0.02		252.4	0.266	0.171	0.1	0.032	0.015
252.6	0.54	0.498	0.306	0.18	0.073	0.021		252.6	0.265	0.171	0.1	0.032	0.015
252.8	0.54	0.498	0.306	0.181	0.073	0.021		252.8	0.266	0.171	0.1	0.032	0.016
253	0.54	0.499	0.306	0.181	0.073	0.021		253	0.266	0.171	0.1	0.033	0.017
253.2	0.54	0.499	0.307	0.181	0.073	0.021		253.2	0.266	0.171	0.1	0.033	0.017
253.4	0.54	0.499	0.307	0.181	0.073	0.021		253.4	0.266	0.171	0.1	0.032	0.016
253.6	0.541	0.499	0.308	0.181	0.074	0.022		253.6	0.266	0.17	0.099	0.031	0.016
253.8	0.541	0.499	0.307	0.181	0.074	0.022		253.8	0.266	0.17	0.099	0.031	0.016
254	0.541	0.499	0.307	0.181	0.073	0.021		254	0.266	0.169	0.099	0.031	0.016
254.2	0.541	0.498	0.307	0.181	0.073	0.021		254.2	0.266	0.169	0.099	0.031	0.016
254.4	0.54	0.498	0.308	0.181	0.073	0.021		254.4	0.265	0.169	0.099	0.03	0.015
254.6	0.541	0.497	0.307	0.181	0.073	0.021		254.6	0.264	0.169	0.099	0.03	0.015
254.8	0.541	0.498	0.307	0.181	0.074	0.021		254.8	0.264	0.169	0.1	0.031	0.015
255	0.541	0.498	0.307	0.181	0.074	0.021		255	0.265	0.169	0.099	0.031	0.016
255.2	0.541	0.498	0.307	0.181	0.074	0.021		255.2	0.265	0.169	0.1	0.031	0.016
255.4	0.541	0.499	0.308	0.181	0.074	0.021		255.4	0.265	0.17	0.1	0.032	0.016
255.6	0.541	0.499	0.308	0.181	0.075	0.022		255.6	0.266	0.17	0.101	0.032	0.016
255.8	0.542	0.5	0.308	0.182	0.075	0.022		255.8	0.266	0.17	0.101	0.032	0.016
256	0.541	0.5	0.307	0.18	0.075	0.021		256	0.266	0.171	0.101	0.032	0.017
256.2	0.541	0.5	0.307	0.18	0.075	0.021		256.2	0.267	0.171	0.101	0.032	0.017
256.4	0.541	0.5	0.307	0.18	0.075	0.021		256.4	0.266	0.171	0.101	0.032	0.016
256.6	0.542	0.5	0.308	0.18	0.075	0.021		256.6	0.266	0.171	0.101	0.033	0.016
256.8	0.541	0.5	0.308	0.18	0.075	0.021		256.8	0.267	0.171	0.101	0.033	0.017
257	0.541	0.5	0.308	0.181	0.075	0.022		257	0.267	0.171	0.101	0.033	0.017
257.2	0.541	0.5	0.308	0.181	0.075	0.022		257.2	0.267	0.171	0.101	0.033	0.016
257.4	0.541	0.5	0.308	0.18	0.075	0.022		257.4	0.266	0.171	0.1	0.033	0.015
257.6	0.541	0.5	0.308	0.181	0.075	0.022		257.6	0.266	0.17	0.1	0.032	0.015
257.8	0.54	0.5	0.308	0.181	0.075	0.022		257.8	0.266	0.17	0.1	0.032	0.015
258	0.541	0.5	0.308	0.181	0.075	0.022		258	0.266	0.17	0.1	0.032	0.014
258.2	0.541	0.5	0.308	0.181	0.075	0.023		258.2	0.266	0.17	0.1	0.032	0.015
258.4	0.541	0.5	0.308	0.181	0.074	0.022		258.4	0.265	0.17	0.1	0.032	0.014
258.6	0.541	0.5	0.308	0.181	0.074	0.022		258.6	0.265	0.169	0.101	0.032	0.014
258.8	0.542	0.5	0.308	0.182	0.075	0.023		258.8	0.265	0.169	0.101	0.032	0.014
259	0.541	0.5	0.309	0.182	0.075	0.023		259	0.265	0.169	0.101	0.031	0.014
259.2	0.541	0.5	0.308	0.182	0.075	0.023		259.2	0.265	0.17	0.101	0.031	0.013
259.4	0.542	0.5	0.308	0.182	0.075	0.023		259.4	0.265	0.17	0.101	0.031	0.013
259.6	0.542	0.5	0.308	0.182	0.075	0.023		259.6	0.265	0.17	0.101	0.031	0.013
259.8	0.543	0.5	0.309	0.183	0.075	0.022		259.8	0.264	0.17	0.101	0.03	0.013
260	0.543	0.5	0.308	0.182	0.075	0.022		260	0.264	0.17	0.101	0.03	0.013
260.2	0.543	0.499	0.308	0.183	0.074	0.022		260.2	0.265	0.17	0.101	0.03	0.013
260.4	0.543	0.499	0.308	0.182	0.074	0.022		260.4	0.264	0.17	0.1	0.03	0.012
260.6	0.543	0.5	0.309	0.183	0.075	0.022		260.6	0.264	0.17	0.101	0.03	0.013
260.8	0.543	0.5	0.309	0.183	0.075	0.022		260.8	0.265	0.17	0.101	0.03	0.013
261	0.542	0.501	0.309	0.182	0.075	0.022		261	0.265	0.17	0.101	0.03	0.013
261.2	0.543	0.501	0.309	0.182	0.076	0.022		261.2	0.265	0.17	0.101	0.03	0.013
261.4	0.542	0.501	0.31	0.182	0.076	0.022		261.4	0.265	0.17	0.102	0.031	0.014
261.6	0.542	0.5	0.309	0.182	0.076	0.022		261.6	0.266	0.171	0.102	0.032	0.015
261.8	0.542	0.501	0.309	0.182	0.076	0.022		261.8	0.266	0.171	0.103	0.032	0.016
262	0.542	0.501	0.309	0.182	0.075	0.022		262	0.266	0.172	0.103	0.032	0.016
262.2	0.542	0.501	0.308	0.182	0.075	0.021		262.2	0.267	0.171	0.103	0.032	0.017
262.4	0.541	0.501	0.308	0.182	0.074	0.021		262.4	0.267	0.172	0.104	0.032	0.017
262.6	0.541	0.501	0.308	0.182	0.075	0.022		262.6	0.266	0.172	0.104	0.033	0.017
262.8	0.542	0.501	0.308	0.182	0.075	0.022		262.8	0.266	0.172	0.104	0.033	0.017
263	0.541	0.501	0.307	0.183	0.075	0.022		263	0.266	0.172	0.103	0.032	0.016
263.2	0.542	0.501	0.307	0.183	0.075	0.022		263.2	0.266	0.172	0.103	0.033	0.017
263.4	0.542	0.5	0.306	0.182	0.074	0.022		263.4	0.266	0.172	0.103	0.032	0.016
263.6	0.542	0.5	0.306	0.182	0.074	0.022		263.6	0.266	0.172	0.103	0.033	0.016
263.8	0.542	0.5	0.306	0.182	0.074	0.022		263.8	0.266	0.171	0.103	0.033	0.016
264	0.542	0.499	0.305	0.182	0.074	0.021		264	0.266	0.171	0.103	0.033	0.015
264.2	0.542	0.499	0.305	0.182	0.073	0.021		264.2	0.266	0.171	0.102	0.033	0.015
264.4	0.542	0.499	0.305	0.182	0.074	0.021		264.4	0.265	0.171	0.102	0.034	0.015
264.6	0.542	0.5	0.305	0.183	0.075	0.021		264.6	0.265	0.171	0.102	0.033	0.015
264.8	0.543	0.5	0.305	0.183	0.075	0.022		264.8	0.265	0.17	0.102	0.033	0.014
265	0.543	0.5	0.306	0.183	0.076	0.022		265	0.265	0.17	0.102	0.033	0.014
265.2	0.543	0.499	0.307	0.183	0.076	0.022		265.2	0.265	0.171	0.102	0.033	0.014
265.4	0.542	0.499	0.307	0.183	0.077	0.021		265.4	0.265	0.171	0.102	0.033	0.014
265.6	0.542	0.499	0.307	0.183	0.076	0.021		265.6	0.265	0.171	0.103	0.034	0.014
265.8	0.542	0.499	0.308	0.184	0.076	0.021		265.8	0.265	0.172	0.102	0.033	0.014
266	0.542	0.499	0.308	0.183	0.076	0.021		266	0.265	0.172	0.103	0.034	0.014
266.2	0.542	0.499	0.308	0.183	0.075	0.021		266.2	0.266	0.173	0.103	0.034	0.014
266.4	0.542	0.499	0.308	0.184	0.076	0.022		266.4	0.265	0.173	0.104	0.034	0.014
266.6	0.542	0.499	0.309	0.184	0.076	0.023		266.6	0.266	0.173	0.104	0.034	0.015
266.8	0.543	0.5	0.309	0.184	0.076	0.023		266.8	0.267	0.174	0.104	0.035	0.015
267	0.543	0.5	0.308	0.183	0.076	0.023		267	0.267	0.174	0.105	0.034	0.015
267.2	0.544	0.5	0.308	0.184	0.077	0.024		267.2	0.267	0.174	0.105	0.034	0.016
267.4	0.544	0.5	0.308	0.184	0.076	0.024		267.4	0.267	0.175	0.105	0.034	0.015
267.6	0.544	0.5	0.308	0.184	0.076	0.024		267.6	0.268	0.175	0.106	0.035	0.015
267.8	0.544	0.5	0.308	0.184	0.076	0.024		267.8	0.268	0.175	0.106	0.035	0.015
268	0.543	0.5	0.307	0.184	0.076	0.024		268	0.267	0.174	0.106	0.033	0.014
268.2	0.543	0.499	0.307	0.184	0.076	0.024		268.2	0.268	0.175	0.105	0.034	0.015
268.4	0.543	0.499	0.307	0.184	0.076	0.024		268.4	0.268	0.174	0.106	0.034	0.015
268.6	0.544	0.5	0.308	0.185	0.077	0.025		268.6	0.267	0.174	0.106	0.033	0.015
268.8	0.544	0.5	0.308	0.185	0.078	0.026		268.8	0.267	0.173	0.106	0.033	0.015
269	0.544	0.5	0.308	0.186	0.078	0.026		269	0.266	0.173	0.106	0.033	0.014
269.2	0.544	0.5	0.308	0.186	0.078	0.026		269.2	0.266	0.173	0.105	0.032	0.014
269.4	0.544	0.5	0.309	0.186	0.078	0.026		269.4	0.266	0.172	0.104	0.032	0.013
269.6	0.544	0.501	0.309	0.185	0.078	0.026		269.6	0.266	0.172	0.105	0.032	0.014
269.8	0.543	0.5	0.309	0.186	0.077	0.025		269.8	0.266	0.172	0.104	0.032	0.013
270	0.543	0.5	0.308	0.185	0.076	0.025		270	0.266	0.172	0.104	0.032	0.014
270.2	0.543	0.501	0.308	0.185	0.076	0.024		270.2	0.266	0.172	0.104	0.032	0.014
270.4	0.543	0.5	0.309	0.185	0.076	0.024		270.4	0.266	0.172	0.104	0.033	0.014
270.6	0.543	0.501	0.309	0.184	0.077	0.024		270.6	0.267	0.173	0.104	0.033	0.015
270.8	0.543	0.501	0.308	0.184	0.076	0.023		270.8	0.266	0.173	0.103	0.033	0.015
271	0.543	0.501	0.308	0.184	0.076	0.023		271	0.266	0.173	0.102	0.032	0.015
271.2	0.543	0.5	0.308	0.184	0.076	0.023		271.2	0.266	0.173	0.102	0.032	0.015
271.4	0.542	0.5	0.308	0.184	0.075	0.022		271.4	0.265	0.173	0.102	0.032	0.015
271.6	0.543	0.5	0.307	0.184	0.075	0.022		271.6	0.265	0.173	0.103	0.032	0.015
271.8	0.543	0.5	0.307	0.185	0.075	0.022		271.8	0.265	0.172	0.103	0.032	0.015
272	0.543	0.499	0.307	0.184	0.076	0.022		272	0.264	0.172	0.102	0.031	0.015
272.2	0.543	0.499	0.307	0.184	0.076	0.022		272.2	0.264	0.172	0.103	0.031	0.015
272.4	0.543	0.499	0.307	0.184	0.077	0.022		272.4	0.264	0.172	0.103	0.032	0.015
272.6	0.543	0.5	0.308	0.184	0.077	0.023		272.6	0.264	0.172	0.104	0.032	0.014
272.8	0.544	0.5	0.307	0.185	0.078	0.023		272.8	0.263	0.172	0.105	0.032	0.014
273	0.544	0.5	0.308	0.185	0.078	0.024		273	0.263	0.172	0.105	0.032	0.013
273.2	0.544	0.5	0.308	0.185	0.078	0.023		273.2	0.264	0.173	0.105	0.033	0.014
273.4	0.544	0.5	0.308	0.185	0.078	0.023		273.4	0.264	0.173	0.105	0.033	0.013
273.6	0.543	0.5	0.308	0.185	0.078	0.023		273.6	0.263	0.173	0.105	0.033	0.013
273.8	0.543	0.5	0.308	0.185	0.077	0.023		273.8	0.263	0.173	0.105	0.033	0.013
274	0.543	0.5	0.307	0.185	0.077	0.023		274	0.264	0.174	0.105	0.033	0.013
274.2	0.543	0.5	0.308	0.185	0.077	0.023		274.2	0.264	0.174	0.105	0.034	0.013
274.4	0.542	0.499	0.307	0.184	0.077	0.022		274.4	0.265	0.175	0.105	0.034	0.014
274.6	0.542	0.5	0.307	0.184	0.076	0.022		274.6	0.265	0.174	0.104	0.033	0.014
274.8	0.541	0.499	0.306	0.183	0.076	0.022		274.8	0.264	0.174	0.104	0.033	0.014
275	0.541	0.499	0.306	0.184	0.076	0.022		275	0.265	0.174	0.105	0.033	0.014
275.2	0.541	0.499	0.306	0.184	0.076	0.022		275.2	0.265	0.174	0.105	0.033	0.015
275.4	0.541	0.499	0.306	0.184	0.076	0.022		275.4	0.265	0.174	0.105	0.033	0.015
275.6	0.541	0.499	0.306	0.183	0.076	0.022		275.6	0.265	0.174	0.105	0.034	0.015
275.8	0.541	0.499	0.307	0.183	0.076	0.022		275.8	0.265	0.174	0.105	0.033	0.015
276	0.542	0.499	0.307	0.183	0.077	0.022		276	0.265	0.173	0.106	0.033	0.015
276.2	0.542	0.499	0.307	0.183	0.076	0.022		276.2	0.266	0.174	0.106	0.034	0.016
276.4	0.542	0.499	0.307	0.183	0.077	0.022		276.4	0.266	0.174	0.107	0.034	0.016
276.6	0.542	0.499	0.308	0.184	0.077	0.023		276.6	0.266	0.175	0.108	0.034	0.016
276.8	0.543	0.5	0.308	0.185	0.077	0.023		276.8	0.267	0.175	0.108	0.034	0.016
277	0.543	0.5	0.309	0.185	0.076	0.023		277	0.267	0.175	0.109	0.034	0.017
277.2	0.544	0.5	0.309	0.185	0.076	0.022		277.2	0.267	0.175	0.109	0.034	0.017
277.4	0.545	0.5	0.309	0.185	0.076	0.023		277.4	0.267	0.175	0.109	0.034	0.017
277.6	0.545	0.5	0.309	0.186	0.077	0.023		277.6	0.267	0.174	0.109	0.034	0.017
277.8	0.545	0.5	0.309	0.186	0.077	0.023		277.8	0.267	0.175	0.109	0.034	0.017
278	0.545	0.5	0.309	0.186	0.077	0.023		278	0.267	0.174	0.109	0.034	0.017
278.2	0.545	0.5	0.309	0.185	0.076	0.023		278.2	0.267	0.174	0.109	0.034	0.017
278.4	0.545	0.5	0.308	0.185	0.076	0.023		278.4	0.267	0.174	0.108	0.034	0.017
278.6	0.545	0.5	0.308	0.186	0.077	0.023		278.6	0.267	0.173	0.108	0.034	0.016
278.8	0.545	0.5	0.308	0.186	0.078	0.023		278.8	0.267	0.174	0.109	0.035	0.017
279	0.545	0.501	0.308	0.187	0.078	0.023		279	0.267	0.174	0.109	0.036	0.017
279.2	0.545	0.501	0.309	0.187	0.079	0.023		279.2	0.267	0.175	0.108	0.036	0.017
279.4	0.545	0.501	0.309	0.187	0.079	0.023		279.4	0.268	0.175	0.108	0.036	0.017
279.6	0.545	0.501	0.309	0.187	0.079	0.023		279.6	0.268	0.175	0.108	0.036	0.017
279.8	0.545	0.501	0.309	0.187	0.079	0.024		279.8	0.268	0.176	0.109	0.036	0.017
280	0.544	0.501	0.309	0.187	0.079	0.024		280	0.268	0.176	0.109	0.036	0.017
280.2	0.544	0.5	0.309	0.187	0.079	0.024		280.2	0.268	0.176	0.108	0.035	0.016
280.4	0.544	0.5	0.309	0.187	0.079	0.024		280.4	0.267	0.176	0.108	0.034	0.016
280.6	0.544	0.501	0.31	0.187	0.079	0.024		280.6	0.266	0.177	0.108	0.034	0.016
280.8	0.545	0.501	0.31	0.187	0.079	0.024		280.8	0.266	0.176	0.108	0.034	0.016
281	0.545	0.5	0.309	0.187	0.079	0.024		281	0.266	0.176	0.107	0.034	0.016
281.2	0.545	0.5	0.31	0.187	0.079	0.024		281.2	0.266	0.176	0.108	0.034	0.016
281.4	0.546	0.5	0.31	0.187	0.079	0.025		281.4	0.266	0.176	0.108	0.034	0.016
281.6	0.547	0.5	0.311	0.186	0.079	0.025		281.6	0.265	0.176	0.107	0.033	0.015
281.8	0.547	0.5	0.31	0.186	0.079	0.025		281.8	0.264	0.175	0.107	0.033	0.015
282	0.547	0.499	0.31	0.186	0.079	0.025		282	0.264	0.175	0.107	0.033	0.015
282.2	0.547	0.499	0.31	0.185	0.079	0.024		282.2	0.265	0.175	0.107	0.034	0.015
282.4	0.547	0.5	0.31	0.186	0.079	0.025		282.4	0.265	0.175	0.106	0.033	0.015
282.6	0.547	0.5	0.311	0.187	0.079	0.025		282.6	0.266	0.175	0.106	0.035	0.016
282.8	0.547	0.5	0.311	0.186	0.079	0.024		282.8	0.266	0.176	0.107	0.035	0.017
283	0.546	0.499	0.31	0.186	0.079	0.024		283	0.267	0.176	0.107	0.036	0.017
283.2	0.546	0.5	0.311	0.186	0.079	0.024		283.2	0.267	0.176	0.107	0.035	0.017
283.4	0.546	0.5	0.31	0.186	0.079	0.025		283.4	0.267	0.176	0.107	0.035	0.017
283.6	0.546	0.501	0.31	0.186	0.079	0.025		283.6	0.267	0.176	0.106	0.034	0.017
283.8	0.545	0.501	0.309	0.186	0.079	0.025		283.8	0.267	0.176	0.107	0.034	0.017
284	0.544	0.5	0.308	0.185	0.078	0.025		284	0.266	0.176	0.107	0.034	0.017
284.2	0.544	0.501	0.308	0.186	0.078	0.025		284.2	0.266	0.176	0.107	0.033	0.017
284.4	0.544	0.501	0.308	0.186	0.078	0.025		284.4	0.265	0.176	0.107	0.033	0.016
284.6	0.545	0.502	0.309	0.186	0.079	0.025		284.6	0.265	0.176	0.107	0.033	0.016
284.8	0.545	0.502	0.308	0.186	0.079	0.026		284.8	0.265	0.177	0.107	0.033	0.017
285	0.545	0.501	0.307	0.185	0.078	0.025		285	0.266	0.178	0.108	0.033	0.017
285.2	0.546	0.502	0.308	0.185	0.078	0.025		285.2	0.265	0.178	0.108	0.033	0.016
285.4	0.546	0.501	0.307	0.185	0.078	0.025		285.4	0.265	0.178	0.108	0.032	0.016
285.6	0.546	0.501	0.307	0.184	0.078	0.025		285.6	0.265	0.178	0.108	0.032	0.016
285.8	0.546	0.501	0.307	0.185	0.078	0.024		285.8	0.265	0.178	0.108	0.032	0.016
286	0.546	0.501	0.308	0.185	0.078	0.024		286	0.266	0.178	0.109	0.033	0.016
286.2	0.546	0.502	0.308	0.185	0.078	0.024		286.2	0.266	0.179	0.108	0.033	0.016
286.4	0.546	0.502	0.309	0.186	0.078	0.024		286.4	0.266	0.178	0.109	0.033	0.016
286.6	0.547	0.501	0.309	0.186	0.078	0.023		286.6	0.267	0.179	0.109	0.034	0.017
286.8	0.546	0.501	0.309	0.185	0.078	0.024		286.8	0.267	0.179	0.109	0.034	0.017
287	0.546	0.501	0.309	0.186	0.078	0.024		287	0.268	0.179	0.11	0.034	0.017
287.2	0.546	0.502	0.31	0.187	0.078	0.024		287.2	0.268	0.179	0.109	0.034	0.017
287.4	0.546	0.501	0.31	0.187	0.078	0.024		287.4	0.267	0.178	0.109	0.033	0.017
287.6	0.547	0.501	0.31	0.188	0.079	0.025		287.6	0.267	0.178	0.109	0.034	0.017
287.8	0.546	0.501	0.31	0.188	0.079	0.024		287.8	0.267	0.178	0.11	0.034	0.017
288	0.546	0.502	0.31	0.189	0.079	0.024		288	0.268	0.178	0.11	0.035	0.017
288.2	0.546	0.502	0.311	0.19	0.079	0.025		288.2	0.268	0.178	0.11	0.035	0.016
288.4	0.546	0.502	0.31	0.19	0.079	0.024		288.4	0.268	0.177	0.11	0.035	0.016
288.6	0.546	0.502	0.31	0.19	0.079	0.024		288.6	0.268	0.177	0.11	0.036	0.016
288.8	0.545	0.501	0.31	0.19	0.079	0.023		288.8	0.268	0.177	0.111	0.036	0.016
289	0.545	0.501	0.309	0.19	0.079	0.023		289	0.268	0.178	0.111	0.036	0.016
289.2	0.545	0.501	0.309	0.19	0.079	0.023		289.2	0.268	0.178	0.111	0.036	0.016
289.4	0.545	0.501	0.309	0.19	0.079	0.023		289.4	0.268	0.178	0.111	0.036	0.016
289.6	0.545	0.501	0.309	0.19	0.08	0.023		289.6	0.269	0.178	0.111	0.037	0.017
289.8	0.545	0.501	0.309	0.19	0.08	0.023		289.8	0.269	0.179	0.111	0.037	0.017
290	0.545	0.502	0.309	0.19	0.08	0.023		290	0.269	0.179	0.111	0.037	0.018
290.2	0.546	0.502	0.309	0.19	0.08	0.023		290.2	0.269	0.179	0.111	0.037	0.018
290.4	0.546	0.502	0.309	0.19	0.08	0.023		290.4	0.269	0.179	0.111	0.037	0.018
290.6	0.546	0.502	0.309	0.19	0.08	0.023		290.6	0.268	0.18	0.111	0.038	0.018
290.8	0.546	0.503	0.309	0.189	0.08	0.024		290.8	0.268	0.181	0.111	0.038	0.019
291	0.546	0.503	0.309	0.189	0.08	0.024		291	0.268	0.18	0.111	0.038	0.018
291.2	0.546	0.503	0.309	0.189	0.08	0.024		291.2	0.267	0.18	0.111	0.037	0.017
291.4	0.546	0.502	0.309	0.189	0.079	0.024		291.4	0.266	0.179	0.11	0.036	0.017
291.6	0.547	0.503	0.309	0.189	0.079	0.025		291.6	0.266	0.18	0.11	0.036	0.017
291.8	0.546	0.503	0.309	0.188	0.079	0.025		291.8	0.267	0.18	0.11	0.036	0.016
292	0.546	0.503	0.31	0.188	0.079	0.025		292	0.267	0.179	0.11	0.036	0.016
292.2	0.546	0.503	0.309	0.188	0.079	0.025		292.2	0.267	0.178	0.109	0.036	0.015
292.4	0.545	0.502	0.309	0.187	0.079	0.024		292.4	0.267	0.178	0.109	0.036	0.015
292.6	0.545	0.502	0.308	0.187	0.079	0.024		292.6	0.267	0.179	0.109	0.036	0.015
292.8	0.545	0.501	0.308	0.187	0.079	0.024		292.8	0.267	0.178	0.109	0.036	0.015
293	0.545	0.501	0.308	0.187	0.079	0.024		293	0.268	0.179	0.109	0.036	0.015
293.2	0.545	0.501	0.308	0.187	0.079	0.024		293.2	0.267	0.178	0.108	0.035	0.015
293.4	0.545	0.5	0.307	0.188	0.079	0.024		293.4	0.268	0.178	0.109	0.035	0.015
293.6	0.545	0.5	0.307	0.188	0.079	0.025		293.6	0.268	0.178	0.11	0.036	0.015
293.8	0.545	0.5	0.307	0.188	0.079	0.025		293.8	0.268	0.178	0.109	0.036	0.015
294	0.545	0.501	0.308	0.188	0.079	0.025		294	0.268	0.178	0.11	0.037	0.016
294.2	0.545	0.501	0.308	0.188	0.079	0.025		294.2	0.267	0.178	0.109	0.037	0.016
294.4	0.545	0.501	0.308	0.188	0.079	0.024		294.4	0.267	0.178	0.11	0.037	0.017
294.6	0.545	0.501	0.309	0.189	0.079	0.025		294.6	0.266	0.179	0.11	0.037	0.017
294.8	0.545	0.501	0.309	0.189	0.079	0.025		294.8	0.266	0.178	0.11	0.036	0.016
295	0.545	0.501	0.31	0.189	0.079	0.024		295	0.264	0.178	0.109	0.036	0.016
295.2	0.546	0.501	0.31	0.19	0.079	0.025		295.2	0.265	0.177	0.11	0.036	0.016
295.4	0.547	0.501	0.311	0.19	0.079	0.025		295.4	0.264	0.177	0.11	0.035	0.016
295.6	0.547	0.502	0.311	0.19	0.08	0.025		295.6	0.264	0.177	0.11	0.035	0.015
295.8	0.547	0.502	0.311	0.19	0.08	0.025		295.8	0.264	0.176	0.11	0.034	0.015
296	0.547	0.502	0.311	0.191	0.08	0.024		296	0.264	0.176	0.11	0.035	0.016
296.2	0.547	0.502	0.31	0.19	0.08	0.024		296.2	0.264	0.177	0.11	0.034	0.015
296.4	0.548	0.501	0.31	0.191	0.08	0.024		296.4	0.265	0.177	0.11	0.035	0.015
296.6	0.548	0.501	0.31	0.191	0.08	0.024		296.6	0.265	0.177	0.109	0.035	0.015
296.8	0.549	0.502	0.31	0.191	0.08	0.024		296.8	0.266	0.178	0.11	0.035	0.016
297	0.548	0.501	0.309	0.191	0.08	0.024		297	0.266	0.178	0.11	0.036	0.015
297.2	0.548	0.501	0.308	0.191	0.08	0.024		297.2	0.266	0.178	0.11	0.036	0.015
297.4	0.549	0.501	0.308	0.191	0.08	0.024		297.4	0.266	0.178	0.11	0.036	0.015
297.6	0.549	0.501	0.308	0.191	0.08	0.025		297.6	0.267	0.178	0.11	0.037	0.016
297.8	0.549	0.501	0.308	0.191	0.08	0.025		297.8	0.266	0.178	0.11	0.038	0.017
298	0.549	0.502	0.308	0.191	0.08	0.025		298	0.267	0.178	0.11	0.038	0.017
298.2	0.548	0.501	0.308	0.19	0.08	0.025		298.2	0.267	0.179	0.11	0.038	0.017
298.4	0.548	0.501	0.308	0.19	0.08	0.025		298.4	0.267	0.179	0.11	0.038	0.017
298.6	0.548	0.501	0.308	0.191	0.08	0.025		298.6	0.267	0.18	0.11	0.037	0.017
298.8	0.547	0.5	0.308	0.191	0.079	0.024		298.8	0.267	0.179	0.11	0.037	0.016
299	0.547	0.501	0.309	0.19	0.079	0.025		299	0.267	0.18	0.111	0.037	0.016
299.2	0.547	0.501	0.31	0.19	0.079	0.024		299.2	0.267	0.18	0.111	0.037	0.016
299.4	0.546	0.502	0.309	0.19	0.079	0.024		299.4	0.266	0.18	0.111	0.036	0.016
299.6	0.546	0.502	0.31	0.19	0.079	0.024		299.6	0.267	0.18	0.111	0.037	0.016
299.8	0.546	0.502	0.31	0.189	0.079	0.023		299.8	0.267	0.18	0.112	0.037	0.017
300	0.545	0.501	0.31	0.189	0.079	0.023		300	0.267	0.18	0.112	0.037	0.017
300.2	0.546	0.501	0.31	0.189	0.08	0.023		300.2	0.267	0.18	0.113	0.037	0.017
300.4	0.547	0.501	0.31	0.189	0.08	0.023		300.4	0.268	0.18	0.113	0.037	0.017
300.6	0.546	0.501	0.31	0.189	0.079	0.023		300.6	0.268	0.181	0.114	0.038	0.018
300.8	0.546	0.501	0.309	0.189	0.079	0.023		300.8	0.268	0.181	0.114	0.038	0.018
301	0.547	0.501	0.309	0.189	0.079	0.023		301	0.268	0.181	0.114	0.039	0.018
301.2	0.547	0.501	0.309	0.19	0.079	0.024		301.2	0.268	0.181	0.114	0.039	0.017
301.4	0.548	0.502	0.31	0.19	0.08	0.025		301.4	0.268	0.181	0.114	0.039	0.017
301.6	0.548	0.502	0.31	0.191	0.08	0.025		301.6	0.268	0.181	0.114	0.04	0.018
301.8	0.548	0.502	0.309	0.191	0.08	0.025		301.8	0.268	0.181	0.114	0.04	0.018
302	0.548	0.502	0.309	0.191	0.081	0.025		302	0.268	0.181	0.114	0.04	0.017
302.2	0.549	0.502	0.31	0.191	0.081	0.025		302.2	0.268	0.182	0.113	0.039	0.017
302.4	0.548	0.502	0.309	0.191	0.081	0.025		302.4	0.268	0.182	0.113	0.039	0.017
302.6	0.548	0.502	0.309	0.191	0.081	0.025		302.6	0.268	0.182	0.113	0.039	0.017
302.8	0.549	0.502	0.31	0.191	0.081	0.025		302.8	0.269	0.182	0.113	0.039	0.016
303	0.548	0.503	0.31	0.191	0.081	0.025		303	0.269	0.182	0.114	0.039	0.016
303.2	0.548	0.503	0.31	0.191	0.081	0.025		303.2	0.268	0.181	0.113	0.038	0.016
303.4	0.548	0.504	0.311	0.191	0.082	0.025		303.4	0.268	0.181	0.112	0.038	0.016
303.6	0.548	0.504	0.311	0.191	0.082	0.025		303.6	0.268	0.181	0.113	0.038	0.016
303.8	0.547	0.503	0.311	0.191	0.082	0.025		303.8	0.269	0.181	0.113	0.038	0.016
304	0.548	0.503	0.311	0.192	0.082	0.025		304	0.268	0.181	0.113	0.037	0.017
304.2	0.548	0.503	0.311	0.191	0.082	0.025		304.2	0.268	0.181	0.114	0.038	0.017
304.4	0.549	0.504	0.311	0.192	0.082	0.025		304.4	0.269	0.181	0.114	0.038	0.018
304.6	0.549	0.503	0.311	0.192	0.082	0.025		304.6	0.269	0.182	0.114	0.038	0.019
304.8	0.549	0.504	0.311	0.192	0.082	0.025		304.8	0.269	0.182	0.114	0.038	0.019
305	0.549	0.504	0.312	0.193	0.082	0.025		305	0.269	0.183	0.114	0.039	0.019
305.2	0.549	0.504	0.311	0.193	0.082	0.025		305.2	0.269	0.183	0.114	0.039	0.019
305.4	0.55	0.504	0.311	0.193	0.083	0.025		305.4	0.269	0.183	0.114	0.038	0.019
305.6	0.549	0.503	0.311	0.193	0.082	0.025		305.6	0.269	0.184	0.114	0.039	0.019
305.8	0.549	0.503	0.311	0.193	0.083	0.025		305.8	0.268	0.184	0.114	0.038	0.019
306	0.549	0.503	0.311	0.192	0.082	0.025		306	0.268	0.183	0.114	0.037	0.018
306.2	0.55	0.503	0.311	0.192	0.082	0.025		306.2	0.268	0.184	0.113	0.038	0.019
306.4	0.55	0.503	0.31	0.192	0.081	0.025		306.4	0.267	0.183	0.113	0.037	0.019
306.6	0.55	0.502	0.31	0.192	0.081	0.025		306.6	0.267	0.182	0.113	0.037	0.019
306.8	0.55	0.502	0.31	0.191	0.081	0.025		306.8	0.267	0.181	0.113	0.037	0.018
307	0.549	0.502	0.31	0.191	0.081	0.025		307	0.266	0.181	0.112	0.037	0.018
307.2	0.548	0.501	0.31	0.19	0.08	0.025		307.2	0.266	0.18	0.112	0.037	0.018
307.4	0.548	0.501	0.31	0.19	0.08	0.026		307.4	0.266	0.181	0.111	0.037	0.018
307.6	0.548	0.501	0.31	0.189	0.08	0.026		307.6	0.267	0.181	0.112	0.038	0.019
307.8	0.547	0.501	0.31	0.19	0.08	0.025		307.8	0.267	0.181	0.112	0.038	0.019
308	0.548	0.501	0.31	0.189	0.08	0.026		308	0.267	0.182	0.113	0.038	0.019
308.2	0.548	0.501	0.31	0.189	0.079	0.026		308.2	0.268	0.181	0.113	0.039	0.018
308.4	0.548	0.501	0.31	0.19	0.079	0.026		308.4	0.268	0.181	0.113	0.039	0.018
308.6	0.548	0.501	0.31	0.19	0.08	0.026		308.6	0.269	0.182	0.113	0.039	0.018
308.8	0.548	0.502	0.31	0.19	0.08	0.026		308.8	0.269	0.182	0.114	0.039	0.018
309	0.547	0.501	0.31	0.191	0.081	0.026		309	0.269	0.182	0.114	0.039	0.018
309.2	0.548	0.501	0.309	0.191	0.081	0.026		309.2	0.27	0.183	0.115	0.04	0.018
309.4	0.548	0.502	0.31	0.192	0.082	0.026		309.4	0.27	0.184	0.115	0.04	0.018
309.6	0.548	0.503	0.31	0.192	0.082	0.026		309.6	0.27	0.184	0.115	0.04	0.018
309.8	0.549	0.503	0.31	0.193	0.082	0.027		309.8	0.268	0.183	0.115	0.039	0.017
310	0.548	0.503	0.31	0.193	0.082	0.027		310	0.268	0.183	0.114	0.039	0.017
310.2	0.549	0.504	0.31	0.193	0.083	0.027		310.2	0.268	0.184	0.114	0.04	0.017
310.4	0.549	0.504	0.31	0.194	0.083	0.027		310.4	0.268	0.183	0.114	0.039	0.017
310.6	0.549	0.504	0.31	0.194	0.084	0.027		310.6	0.268	0.183	0.114	0.04	0.017
310.8	0.549	0.504	0.31	0.193	0.084	0.027		310.8	0.268	0.183	0.114	0.04	0.017
311	0.549	0.504	0.31	0.193	0.084	0.028		311	0.268	0.184	0.114	0.04	0.017
311.2	0.549	0.503	0.31	0.192	0.083	0.027		311.2	0.267	0.184	0.113	0.041	0.018
311.4	0.549	0.503	0.31	0.193	0.084	0.027		311.4	0.267	0.184	0.114	0.041	0.018
311.6	0.549	0.503	0.311	0.193	0.084	0.027		311.6	0.268	0.184	0.114	0.04	0.018
311.8	0.549	0.502	0.311	0.192	0.083	0.027		311.8	0.268	0.184	0.114	0.04	0.018
312	0.55	0.502	0.311	0.192	0.083	0.026		312	0.268	0.184	0.114	0.04	0.018
312.2	0.549	0.502	0.311	0.191	0.083	0.026		312.2	0.269	0.184	0.114	0.04	0.018
312.4	0.548	0.501	0.31	0.191	0.082	0.025		312.4	0.269	0.184	0.115	0.04	0.019
312.6	0.549	0.502	0.311	0.191	0.083	0.025		312.6	0.269	0.185	0.115	0.04	0.02
312.8	0.548	0.501	0.31	0.19	0.082	0.025		312.8	0.269	0.185	0.116	0.04	0.02
313	0.548	0.501	0.31	0.19	0.082	0.024		313	0.269	0.185	0.115	0.04	0.02
313.2	0.548	0.501	0.31	0.191	0.083	0.024		313.2	0.27	0.185	0.115	0.04	0.02
313.4	0.548	0.501	0.31	0.19	0.083	0.025		313.4	0.268	0.184	0.114	0.039	0.019
313.6	0.548	0.502	0.31	0.191	0.083	0.025		313.6	0.268	0.184	0.114	0.039	0.019
313.8	0.548	0.502	0.31	0.191	0.083	0.025		313.8	0.267	0.183	0.114	0.038	0.018
314	0.548	0.502	0.31	0.192	0.083	0.025		314	0.267	0.183	0.113	0.038	0.018
314.2	0.549	0.502	0.31	0.193	0.083	0.025		314.2	0.267	0.183	0.113	0.038	0.017
314.4	0.549	0.503	0.311	0.194	0.083	0.026		314.4	0.267	0.182	0.113	0.038	0.017
314.6	0.549	0.502	0.31	0.194	0.083	0.026		314.6	0.267	0.182	0.114	0.038	0.017
314.8	0.549	0.502	0.31	0.194	0.083	0.026		314.8	0.267	0.182	0.114	0.038	0.017
315	0.549	0.503	0.31	0.194	0.083	0.026		315	0.268	0.183	0.114	0.039	0.018
315.2	0.549	0.503	0.31	0.194	0.083	0.026		315.2	0.268	0.182	0.114	0.039	0.018
315.4	0.55	0.503	0.31	0.195	0.084	0.026		315.4	0.268	0.182	0.114	0.039	0.018
315.6	0.55	0.503	0.31	0.195	0.084	0.026		315.6	0.268	0.182	0.115	0.039	0.018
315.8	0.551	0.503	0.311	0.194	0.084	0.026		315.8	0.269	0.183	0.116	0.04	0.019
316	0.551	0.504	0.311	0.195	0.084	0.027		316	0.269	0.184	0.116	0.041	0.019
316.2	0.551	0.504	0.311	0.194	0.084	0.027		316.2	0.269	0.184	0.116	0.041	0.02
316.4	0.55	0.504	0.311	0.194	0.084	0.027		316.4	0.269	0.184	0.116	0.041	0.02
316.6	0.551	0.503	0.311	0.193	0.084	0.026		316.6	0.269	0.185	0.116	0.041	0.02
316.8	0.551	0.503	0.311	0.192	0.084	0.026		316.8	0.269	0.185	0.116	0.04	0.02
317	0.551	0.503	0.311	0.192	0.084	0.026		317	0.269	0.184	0.115	0.041	0.019
317.2	0.551	0.504	0.312	0.192	0.084	0.026		317.2	0.268	0.185	0.115	0.041	0.019
317.4	0.551	0.504	0.313	0.192	0.084	0.027		317.4	0.268	0.184	0.115	0.04	0.018
317.6	0.551	0.504	0.313	0.193	0.084	0.027		317.6	0.268	0.184	0.115	0.039	0.018
317.8	0.552	0.504	0.313	0.194	0.084	0.027		317.8	0.267	0.184	0.114	0.039	0.018
318	0.551	0.504	0.313	0.193	0.084	0.026		318	0.267	0.184	0.115	0.038	0.018
318.2	0.55	0.503	0.313	0.193	0.084	0.026		318.2	0.267	0.184	0.115	0.038	0.018
318.4	0.55	0.502	0.312	0.193	0.083	0.026		318.4	0.267	0.184	0.116	0.038	0.018
318.6	0.549	0.502	0.312	0.192	0.082	0.025		318.6	0.268	0.184	0.116	0.039	0.019
318.8	0.55	0.502	0.311	0.192	0.083	0.025		318.8	0.269	0.184	0.117	0.039	0.019
319	0.549	0.502	0.312	0.192	0.083	0.025		319	0.269	0.184	0.117	0.039	0.018
319.2	0.549	0.501	0.311	0.192	0.082	0.025		319.2	0.269	0.184	0.117	0.039	0.018
319.4	0.549	0.501	0.311	0.192	0.082	0.025		319.4	0.269	0.184	0.117	0.04	0.019
319.6	0.549	0.501	0.311	0.193	0.083	0.025		319.6	0.269	0.184	0.117	0.04	0.018
319.8	0.55	0.501	0.311	0.193	0.083	0.025		319.8	0.269	0.184	0.117	0.04	0.019
320	0.55	0.501	0.31	0.193	0.082	0.025		320	0.268	0.184	0.117	0.04	0.019
320.2	0.55	0.501	0.31	0.193	0.082	0.025		320.2	0.269	0.184	0.117	0.04	0.019
320.4	0.55	0.501	0.31	0.193	0.083	0.025		320.4	0.268	0.184	0.116	0.04	0.019
320.6	0.55	0.5	0.309	0.192	0.082	0.024		320.6	0.267	0.183	0.116	0.04	0.018
320.8	0.55	0.5	0.309	0.192	0.082	0.024		320.8	0.267	0.183	0.116	0.04	0.018
321	0.55	0.5	0.309	0.193	0.082	0.025		321	0.267	0.183	0.115	0.039	0.018
321.2	0.551	0.501	0.31	0.193	0.083	0.026		321.2	0.267	0.183	0.114	0.039	0.018
321.4	0.552	0.502	0.31	0.194	0.083	0.026		321.4	0.268	0.183	0.114	0.038	0.017
321.6	0.551	0.502	0.31	0.194	0.083	0.027		321.6	0.267	0.183	0.114	0.038	0.017
321.8	0.551	0.501	0.309	0.193	0.083	0.026		321.8	0.268	0.184	0.114	0.038	0.017
322	0.551	0.501	0.309	0.193	0.083	0.027		322	0.268	0.184	0.114	0.038	0.017
322.2	0.551	0.502	0.309	0.193	0.083	0.027		322.2	0.268	0.184	0.114	0.038	0.017
322.4	0.551	0.502	0.309	0.193	0.083	0.027		322.4	0.268	0.184	0.114	0.038	0.017
322.6	0.551	0.502	0.309	0.193	0.084	0.027		322.6	0.268	0.185	0.115	0.039	0.018
322.8	0.551	0.503	0.309	0.194	0.084	0.028		322.8	0.269	0.185	0.115	0.039	0.017
323	0.55	0.503	0.31	0.194	0.084	0.028		323	0.269	0.186	0.115	0.04	0.018
323.2	0.55	0.503	0.31	0.194	0.084	0.028		323.2	0.269	0.186	0.115	0.041	0.018
323.4	0.55	0.503	0.31	0.195	0.084	0.028		323.4	0.269	0.185	0.116	0.041	0.018
323.6	0.551	0.504	0.311	0.195	0.085	0.029		323.6	0.268	0.185	0.117	0.041	0.018
323.8	0.551	0.504	0.311	0.196	0.085	0.028		323.8	0.268	0.185	0.117	0.041	0.019
324	0.55	0.503	0.311	0.195	0.084	0.027		324	0.269	0.185	0.118	0.041	0.019
324.2	0.55	0.503	0.311	0.195	0.084	0.027		324.2	0.268	0.185	0.118	0.04	0.02
324.4	0.55	0.502	0.311	0.195	0.085	0.027		324.4	0.267	0.184	0.118	0.04	0.019
324.6	0.55	0.502	0.31	0.195	0.084	0.026		324.6	0.268	0.184	0.118	0.039	0.019
324.8	0.55	0.502	0.311	0.195	0.084	0.027		324.8	0.268	0.184	0.118	0.039	0.019
325	0.55	0.502	0.311	0.196	0.084	0.027		325	0.268	0.183	0.117	0.039	0.019
325.2	0.552	0.503	0.312	0.196	0.084	0.027		325.2	0.268	0.184	0.118	0.039	0.019
325.4	0.552	0.503	0.312	0.196	0.084	0.027		325.4	0.268	0.184	0.118	0.039	0.019
325.6	0.552	0.503	0.312	0.196	0.084	0.027		325.6	0.268	0.184	0.118	0.039	0.019
325.8	0.552	0.503	0.312	0.196	0.084	0.028		325.8	0.268	0.184	0.118	0.04	0.02
326	0.553	0.503	0.312	0.196	0.084	0.028		326	0.268	0.184	0.118	0.04	0.019
326.2	0.553	0.503	0.312	0.197	0.085	0.028		326.2	0.268	0.184	0.119	0.04	0.019
326.4	0.554	0.503	0.312	0.196	0.085	0.028		326.4	0.268	0.185	0.119	0.04	0.02
326.6	0.554	0.503	0.312	0.197	0.086	0.028		326.6	0.268	0.185	0.119	0.041	0.02
326.8	0.555	0.504	0.313	0.197	0.086	0.029		326.8	0.269	0.185	0.119	0.041	0.02
327	0.554	0.504	0.313	0.197	0.086	0.028		327	0.269	0.186	0.119	0.041	0.02
327.2	0.554	0.504	0.313	0.197	0.086	0.028		327.2	0.269	0.186	0.119	0.041	0.02
327.4	0.554	0.505	0.313	0.197	0.086	0.029		327.4	0.269	0.186	0.119	0.041	0.021
327.6	0.553	0.504	0.313	0.196	0.086	0.028		327.6	0.27	0.186	0.119	0.042	0.021
327.8	0.552	0.505	0.312	0.196	0.085	0.028		327.8	0.27	0.187	0.119	0.042	0.021
328	0.551	0.504	0.311	0.195	0.085	0.027		328	0.27	0.187	0.119	0.041	0.021
328.2	0.552	0.504	0.311	0.195	0.085	0.028		328.2	0.27	0.187	0.119	0.041	0.02
328.4	0.552	0.505	0.312	0.195	0.085	0.028		328.4	0.269	0.187	0.118	0.041	0.019
328.6	0.552	0.505	0.312	0.195	0.084	0.027		328.6	0.269	0.187	0.118	0.042	0.019
328.8	0.552	0.506	0.312	0.195	0.084	0.027		328.8	0.268	0.187	0.118	0.042	0.019
329	0.552	0.506	0.312	0.195	0.085	0.028		329	0.268	0.187	0.118	0.042	0.019
329.2	0.552	0.506	0.312	0.194	0.084	0.027		329.2	0.268	0.187	0.118	0.042	0.019
329.4	0.552	0.506	0.312	0.194	0.084	0.026		329.4	0.268	0.186	0.118	0.043	0.019
329.6	0.552	0.506	0.312	0.194	0.084	0.027		329.6	0.268	0.187	0.119	0.043	0.019
329.8	0.553	0.506	0.312	0.195	0.084	0.027		329.8	0.268	0.187	0.12	0.044	0.019
330	0.553	0.505	0.311	0.195	0.084	0.026		330	0.267	0.186	0.119	0.043	0.018
330.2	0.553	0.505	0.312	0.195	0.085	0.026		330.2	0.267	0.186	0.119	0.043	0.018
330.4	0.553	0.506	0.312	0.195	0.086	0.026		330.4	0.268	0.187	0.119	0.042	0.019
330.6	0.554	0.506	0.312	0.195	0.086	0.026		330.6	0.268	0.186	0.119	0.042	0.019
330.8	0.554	0.506	0.312	0.195	0.086	0.026		330.8	0.268	0.186	0.119	0.042	0.019
331	0.553	0.505	0.312	0.195	0.086	0.026		331	0.269	0.187	0.119	0.042	0.019
331.2	0.553	0.504	0.311	0.195	0.086	0.027		331.2	0.269	0.187	0.118	0.042	0.019
331.4	0.553	0.504	0.311	0.195	0.085	0.027		331.4	0.269	0.187	0.118	0.042	0.02
331.6	0.553	0.504	0.311	0.195	0.085	0.027		331.6	0.27	0.187	0.118	0.042	0.02
331.8	0.553	0.504	0.311	0.195	0.085	0.027		331.8	0.27	0.187	0.118	0.042	0.02
332	0.553	0.504	0.31	0.195	0.085	0.028		332	0.269	0.187	0.118	0.042	0.019
332.2	0.553	0.504	0.31	0.195	0.085	0.028		332.2	0.268	0.186	0.118	0.042	0.019
332.4	0.553	0.504	0.311	0.195	0.085	0.029		332.4	0.267	0.186	0.117	0.041	0.019
332.6	0.553	0.505	0.311	0.195	0.085	0.029		332.6	0.267	0.186	0.117	0.041	0.019
332.8	0.553	0.504	0.31	0.195	0.085	0.029		332.8	0.267	0.185	0.117	0.041	0.019
333	0.553	0.504	0.31	0.194	0.084	0.029		333	0.267	0.185	0.117	0.041	0.018
333.2	0.553	0.504	0.311	0.195	0.084	0.029		333.2	0.268	0.185	0.117	0.041	0.018
333.4	0.553	0.504	0.311	0.195	0.084	0.029		333.4	0.268	0.185	0.118	0.042	0.018
333.6	0.553	0.504	0.311	0.195	0.085	0.029		333.6	0.268	0.185	0.118	0.041	0.018
333.8	0.554	0.505	0.311	0.195	0.085	0.029		333.8	0.268	0.185	0.118	0.042	0.019
334	0.554	0.504	0.312	0.196	0.085	0.029		334	0.268	0.185	0.118	0.041	0.018
334.2	0.554	0.505	0.312	0.196	0.086	0.029		334.2	0.269	0.185	0.119	0.041	0.019
334.4	0.554	0.505	0.312	0.196	0.086	0.029		334.4	0.269	0.186	0.119	0.041	0.019
334.6	0.554	0.504	0.312	0.196	0.086	0.028		334.6	0.269	0.186	0.119	0.041	0.019
334.8	0.554	0.504	0.312	0.196	0.086	0.029		334.8	0.268	0.186	0.119	0.041	0.018
335	0.554	0.504	0.313	0.196	0.087	0.028		335	0.268	0.187	0.119	0.042	0.019
335.2	0.553	0.504	0.313	0.196	0.086	0.028		335.2	0.269	0.187	0.119	0.042	0.019
335.4	0.553	0.505	0.313	0.196	0.086	0.029		335.4	0.269	0.188	0.12	0.043	0.02
335.6	0.553	0.505	0.313	0.196	0.086	0.029		335.6	0.269	0.189	0.12	0.043	0.02
335.8	0.553	0.505	0.313	0.196	0.086	0.029		335.8	0.269	0.188	0.12	0.043	0.02
336	0.553	0.505	0.313	0.196	0.086	0.029		336	0.268	0.19	0.121	0.043	0.02
336.2	0.553	0.505	0.313	0.196	0.086	0.029		336.2	0.269	0.19	0.121	0.043	0.02
336.4	0.553	0.505	0.314	0.196	0.086	0.029		336.4	0.269	0.19	0.12	0.043	0.02
336.6	0.553	0.505	0.313	0.195	0.085	0.029		336.6	0.269	0.19	0.12	0.043	0.02
336.8	0.553	0.504	0.314	0.196	0.085	0.029		336.8	0.269	0.191	0.12	0.043	0.019
337	0.554	0.505	0.314	0.196	0.086	0.029		337	0.269	0.19	0.12	0.043	0.019
337.2	0.554	0.506	0.314	0.196	0.086	0.03		337.2	0.27	0.19	0.12	0.043	0.019
337.4	0.554	0.505	0.313	0.196	0.086	0.029		337.4	0.27	0.19	0.121	0.043	0.02
337.6	0.555	0.505	0.314	0.197	0.086	0.029		337.6	0.271	0.19	0.121	0.044	0.02
337.8	0.556	0.506	0.314	0.197	0.087	0.03		337.8	0.27	0.19	0.122	0.044	0.02
338	0.555	0.506	0.314	0.198	0.087	0.029		338	0.27	0.189	0.122	0.044	0.02
338.2	0.555	0.505	0.313	0.198	0.087	0.029		338.2	0.27	0.189	0.123	0.044	0.02
338.4	0.555	0.505	0.313	0.197	0.087	0.028		338.4	0.269	0.189	0.122	0.044	0.02
338.6	0.555	0.505	0.313	0.197	0.086	0.028		338.6	0.269	0.188	0.122	0.044	0.02
338.8	0.555	0.505	0.312	0.197	0.086	0.028		338.8	0.268	0.188	0.122	0.044	0.02
339	0.555	0.505	0.313	0.197	0.086	0.029		339	0.269	0.188	0.122	0.045	0.021
339.2	0.555	0.505	0.313	0.197	0.085	0.029		339.2	0.269	0.188	0.122	0.045	0.021
339.4	0.555	0.505	0.313	0.198	0.085	0.029		339.4	0.268	0.188	0.122	0.045	0.02
339.6	0.555	0.504	0.312	0.198	0.085	0.029		339.6	0.268	0.189	0.122	0.045	0.021
339.8	0.555	0.504	0.312	0.197	0.085	0.029		339.8	0.268	0.188	0.122	0.044	0.021
340	0.555	0.504	0.313	0.198	0.085	0.03		340	0.268	0.189	0.122	0.044	0.021
340.2	0.555	0.505	0.313	0.198	0.085	0.029		340.2	0.267	0.188	0.121	0.043	0.02
340.4	0.554	0.504	0.313	0.198	0.086	0.03		340.4	0.267	0.188	0.121	0.043	0.021
340.6	0.554	0.505	0.313	0.198	0.086	0.03		340.6	0.267	0.188	0.121	0.042	0.02
340.8	0.554	0.504	0.313	0.198	0.087	0.03		340.8	0.267	0.188	0.12	0.042	0.02
341	0.555	0.505	0.312	0.198	0.087	0.03		341	0.267	0.187	0.12	0.042	0.02
341.2	0.556	0.505	0.313	0.198	0.088	0.031		341.2	0.268	0.188	0.12	0.043	0.02
341.4	0.555	0.505	0.312	0.198	0.087	0.03		341.4	0.268	0.188	0.12	0.043	0.021
341.6	0.555	0.506	0.313	0.198	0.088	0.031		341.6	0.269	0.189	0.121	0.043	0.021
341.8	0.555	0.505	0.312	0.199	0.087	0.03		341.8	0.269	0.189	0.121	0.043	0.021
342	0.554	0.505	0.312	0.198	0.087	0.029		342	0.269	0.189	0.12	0.043	0.02
342.2	0.554	0.505	0.311	0.198	0.087	0.029		342.2	0.269	0.189	0.12	0.043	0.02
342.4	0.554	0.505	0.312	0.198	0.087	0.029		342.4	0.268	0.189	0.12	0.043	0.02
342.6	0.555	0.505	0.312	0.199	0.087	0.03		342.6	0.269	0.189	0.12	0.043	0.02
342.8	0.555	0.505	0.312	0.199	0.087	0.03		342.8	0.268	0.189	0.12	0.042	0.02
343	0.555	0.506	0.312	0.2	0.087	0.03		343	0.268	0.189	0.12	0.042	0.02
343.2	0.555	0.505	0.313	0.2	0.087	0.029		343.2	0.267	0.188	0.12	0.042	0.019
343.4	0.556	0.506	0.313	0.2	0.088	0.03		343.4	0.268	0.188	0.12	0.041	0.019
343.6	0.556	0.506	0.313	0.2	0.088	0.03		343.6	0.268	0.188	0.121	0.041	0.019
343.8	0.556	0.507	0.313	0.2	0.088	0.03		343.8	0.268	0.188	0.121	0.041	0.019
344	0.557	0.507	0.314	0.201	0.088	0.03		344	0.268	0.188	0.121	0.041	0.018
344.2	0.557	0.507	0.314	0.201	0.088	0.03		344.2	0.269	0.188	0.122	0.042	0.018
344.4	0.556	0.507	0.314	0.2	0.088	0.03		344.4	0.269	0.188	0.123	0.042	0.018
344.6	0.557	0.507	0.314	0.199	0.088	0.03		344.6	0.269	0.188	0.122	0.042	0.018
344.8	0.557	0.507	0.314	0.199	0.088	0.03		344.8	0.269	0.187	0.122	0.042	0.018
345	0.557	0.507	0.313	0.199	0.088	0.03		345	0.269	0.187	0.123	0.042	0.018
345.2	0.557	0.507	0.314	0.198	0.088	0.03		345.2	0.269	0.188	0.123	0.042	0.018
345.4	0.556	0.506	0.313	0.197	0.087	0.03		345.4	0.269	0.188	0.122	0.042	0.018
345.6	0.555	0.505	0.313	0.197	0.087	0.03		345.6	0.269	0.188	0.122	0.043	0.018
345.8	0.555	0.504	0.312	0.196	0.086	0.029		345.8	0.269	0.187	0.122	0.043	0.018
346	0.554	0.504	0.312	0.196	0.086	0.029		346	0.268	0.187	0.121	0.043	0.017
346.2	0.554	0.505	0.312	0.196	0.086	0.03		346.2	0.268	0.187	0.121	0.043	0.017
346.4	0.554	0.504	0.312	0.197	0.086	0.03		346.4	0.268	0.187	0.121	0.042	0.017
346.6	0.554	0.504	0.311	0.196	0.085	0.029		346.6	0.268	0.187	0.121	0.043	0.017
346.8	0.554	0.504	0.312	0.197	0.085	0.029		346.8	0.268	0.187	0.12	0.042	0.017
347	0.554	0.504	0.311	0.196	0.085	0.028		347	0.268	0.186	0.12	0.042	0.017
347.2	0.554	0.504	0.311	0.196	0.085	0.028		347.2	0.268	0.187	0.12	0.042	0.017
347.4	0.555	0.504	0.311	0.196	0.085	0.028		347.4	0.269	0.187	0.12	0.042	0.017
347.6	0.555	0.504	0.311	0.197	0.085	0.029		347.6	0.269	0.187	0.121	0.043	0.018
347.8	0.556	0.504	0.311	0.197	0.085	0.028		347.8	0.269	0.188	0.121	0.043	0.018
348	0.556	0.504	0.311	0.198	0.085	0.028		348	0.27	0.188	0.121	0.043	0.018
348.2	0.555	0.504	0.311	0.197	0.085	0.028		348.2	0.27	0.189	0.122	0.043	0.018
348.4	0.555	0.505	0.311	0.197	0.085	0.028		348.4	0.27	0.189	0.122	0.043	0.019
348.6	0.555	0.505	0.311	0.197	0.085	0.028		348.6	0.27	0.19	0.122	0.044	0.02
348.8	0.556	0.505	0.311	0.197	0.085	0.028		348.8	0.271	0.19	0.122	0.044	0.02
349	0.555	0.505	0.311	0.197	0.086	0.029		349	0.271	0.19	0.122	0.044	0.02
349.2	0.555	0.506	0.312	0.197	0.087	0.029		349.2	0.271	0.19	0.122	0.044	0.02
349.4	0.555	0.505	0.311	0.197	0.086	0.029		349.4	0.271	0.19	0.122	0.045	0.02
349.6	0.555	0.506	0.312	0.197	0.087	0.029		349.6	0.271	0.189	0.122	0.045	0.02
349.8	0.554	0.505	0.311	0.197	0.086	0.029		349.8	0.27	0.189	0.121	0.044	0.02
350	0.554	0.505	0.311	0.197	0.086	0.029		350	0.27	0.188	0.121	0.045	0.02
350.2	0.554	0.505	0.311	0.197	0.086	0.029		350.2	0.27	0.189	0.121	0.045	0.02
350.4	0.554	0.505	0.311	0.198	0.086	0.029		350.4	0.269	0.188	0.12	0.045	0.019
350.6	0.553	0.504	0.311	0.197	0.086	0.029		350.6	0.269	0.188	0.12	0.044	0.019
350.8	0.554	0.504	0.312	0.198	0.086	0.029		350.8	0.268	0.187	0.12	0.044	0.019
351	0.553	0.504	0.311	0.197	0.085	0.029		351	0.268	0.187	0.121	0.043	0.018
351.2	0.554	0.504	0.311	0.198	0.085	0.029		351.2	0.268	0.187	0.121	0.043	0.018
351.4	0.554	0.504	0.311	0.198	0.085	0.029		351.4	0.268	0.187	0.121	0.043	0.018
351.6	0.554	0.504	0.312	0.199	0.085	0.029		351.6	0.267	0.187	0.12	0.043	0.018
351.8	0.554	0.504	0.312	0.199	0.085	0.028		351.8	0.267	0.186	0.12	0.042	0.017
352	0.554	0.504	0.312	0.199	0.085	0.028		352	0.267	0.186	0.12	0.042	0.017
352.2	0.554	0.504	0.312	0.199	0.085	0.028		352.2	0.267	0.187	0.12	0.042	0.018
352.4	0.555	0.504	0.312	0.199	0.085	0.028		352.4	0.268	0.187	0.12	0.043	0.019
352.6	0.555	0.504	0.312	0.199	0.086	0.028		352.6	0.268	0.187	0.121	0.043	0.019
352.8	0.556	0.505	0.313	0.199	0.086	0.029		352.8	0.268	0.187	0.121	0.043	0.019
353	0.556	0.505	0.313	0.199	0.087	0.029		353	0.268	0.187	0.121	0.044	0.018
353.2	0.556	0.505	0.313	0.199	0.087	0.029		353.2	0.268	0.187	0.121	0.044	0.018
353.4	0.556	0.506	0.313	0.199	0.087	0.029		353.4	0.268	0.188	0.122	0.044	0.019
353.6	0.556	0.506	0.313	0.199	0.088	0.029		353.6	0.268	0.187	0.121	0.043	0.018
353.8	0.556	0.506	0.313	0.199	0.088	0.029		353.8	0.268	0.187	0.121	0.044	0.018
354	0.557	0.507	0.313	0.199	0.088	0.029		354	0.268	0.187	0.122	0.044	0.019
354.2	0.557	0.507	0.313	0.2	0.088	0.03		354.2	0.268	0.188	0.122	0.044	0.019
354.4	0.558	0.508	0.314	0.2	0.089	0.031		354.4	0.268	0.187	0.121	0.044	0.018
354.6	0.557	0.507	0.314	0.2	0.089	0.031		354.6	0.268	0.188	0.121	0.044	0.019
354.8	0.557	0.507	0.315	0.2	0.089	0.031		354.8	0.268	0.188	0.122	0.045	0.019
355	0.557	0.507	0.315	0.2	0.088	0.031		355	0.269	0.189	0.121	0.045	0.019
355.2	0.557	0.507	0.315	0.2	0.088	0.03		355.2	0.268	0.188	0.121	0.044	0.019
355.4	0.557	0.506	0.314	0.2	0.088	0.03		355.4	0.268	0.189	0.122	0.044	0.019
355.6	0.557	0.506	0.315	0.2	0.088	0.03		355.6	0.268	0.188	0.121	0.044	0.019
355.8	0.556	0.506	0.314	0.2	0.088	0.03		355.8	0.268	0.188	0.121	0.044	0.019
356	0.556	0.505	0.314	0.199	0.087	0.03		356	0.268	0.189	0.121	0.043	0.019
356.2	0.556	0.505	0.314	0.199	0.087	0.03		356.2	0.269	0.189	0.121	0.043	0.019
356.4	0.556	0.505	0.313	0.198	0.087	0.03		356.4	0.269	0.189	0.122	0.043	0.019
356.6	0.556	0.505	0.314	0.198	0.087	0.03		356.6	0.269	0.19	0.122	0.043	0.019
356.8	0.555	0.505	0.313	0.197	0.086	0.029		356.8	0.269	0.19	0.122	0.043	0.019
357	0.555	0.504	0.313	0.197	0.087	0.029		357	0.269	0.191	0.123	0.043	0.019
357.2	0.556	0.505	0.313	0.198	0.087	0.03		357.2	0.27	0.191	0.124	0.044	0.02
357.4	0.556	0.505	0.313	0.198	0.088	0.03		357.4	0.27	0.192	0.125	0.044	0.021
357.6	0.556	0.505	0.314	0.197	0.087	0.03		357.6	0.27	0.192	0.125	0.044	0.021
357.8	0.556	0.505	0.313	0.197	0.087	0.03		357.8	0.27	0.192	0.125	0.044	0.021
358	0.556	0.506	0.314	0.198	0.087	0.03		358	0.27	0.191	0.125	0.044	0.021
358.2	0.556	0.506	0.314	0.198	0.087	0.031		358.2	0.27	0.191	0.125	0.044	0.021
358.4	0.557	0.505	0.314	0.198	0.087	0.031		358.4	0.27	0.191	0.125	0.044	0.021
358.6	0.556	0.505	0.314	0.198	0.087	0.03		358.6	0.27	0.191	0.125	0.045	0.021
358.8	0.556	0.505	0.314	0.198	0.087	0.03		358.8	0.27	0.191	0.125	0.045	0.021
359	0.556	0.506	0.314	0.198	0.087	0.029		359	0.27	0.191	0.125	0.045	0.021
359.2	0.556	0.506	0.313	0.198	0.087	0.029		359.2	0.27	0.191	0.125	0.045	0.021
359.4	0.556	0.505	0.313	0.198	0.087	0.029		359.4	0.27	0.191	0.124	0.045	0.021
359.6	0.557	0.505	0.312	0.198	0.087	0.029		359.6	0.27	0.19	0.124	0.044	0.021
359.8	0.557	0.505	0.312	0.198	0.086	0.028		359.8	0.27	0.19	0.124	0.044	0.021
360	0.558	0.505	0.312	0.198	0.086	0.028		360	0.27	0.19	0.124	0.044	0.02
360.2	0.558	0.505	0.312	0.198	0.086	0.028		360.2	0.271	0.19	0.124	0.044	0.02
360.4	0.558	0.505	0.311	0.197	0.086	0.028		360.4	0.27	0.191	0.124	0.045	0.02
360.6	0.558	0.505	0.312	0.198	0.087	0.029		360.6	0.27	0.191	0.125	0.045	0.02
360.8	0.557	0.504	0.311	0.197	0.087	0.028		360.8	0.27	0.191	0.125	0.045	0.021
361	0.558	0.504	0.312	0.198	0.088	0.029		361	0.27	0.191	0.125	0.045	0.021
361.2	0.558	0.505	0.313	0.198	0.088	0.029		361.2	0.27	0.191	0.125	0.045	0.021
361.4	0.557	0.505	0.313	0.198	0.088	0.029		361.4	0.269	0.19	0.125	0.045	0.02
361.6	0.557	0.505	0.313	0.198	0.087	0.03		361.6	0.269	0.19	0.125	0.045	0.02
361.8	0.558	0.505	0.313	0.199	0.088	0.03		361.8	0.269	0.19	0.125	0.045	0.02
362	0.558	0.505	0.313	0.2	0.089	0.03		362	0.269	0.189	0.125	0.045	0.02
362.2	0.558	0.505	0.313	0.199	0.089	0.029		362.2	0.269	0.19	0.126	0.045	0.02
362.4	0.557	0.505	0.314	0.199	0.088	0.029		362.4	0.269	0.189	0.126	0.045	0.019
362.6	0.557	0.505	0.314	0.2	0.088	0.029		362.6	0.269	0.189	0.126	0.045	0.02
362.8	0.557	0.505	0.314	0.2	0.088	0.029		362.8	0.269	0.189	0.125	0.045	0.02
363	0.558	0.506	0.314	0.201	0.089	0.029		363	0.269	0.19	0.126	0.045	0.02
363.2	0.557	0.506	0.314	0.201	0.089	0.029		363.2	0.27	0.19	0.126	0.045	0.021
363.4	0.557	0.506	0.314	0.201	0.089	0.029		363.4	0.27	0.19	0.126	0.044	0.021
363.6	0.557	0.507	0.314	0.201	0.089	0.029		363.6	0.27	0.191	0.126	0.044	0.021
363.8	0.557	0.507	0.313	0.201	0.088	0.029		363.8	0.27	0.191	0.126	0.044	0.02
364	0.558	0.507	0.313	0.2	0.089	0.029		364	0.27	0.191	0.126	0.044	0.02
364.2	0.558	0.507	0.313	0.201	0.088	0.029		364.2	0.271	0.191	0.126	0.045	0.021
364.4	0.558	0.507	0.313	0.201	0.089	0.029		364.4	0.27	0.192	0.126	0.045	0.021
364.6	0.557	0.506	0.313	0.201	0.088	0.028		364.6	0.271	0.192	0.126	0.046	0.021
364.8	0.557	0.506	0.313	0.2	0.088	0.029		364.8	0.271	0.192	0.126	0.046	0.021
365	0.558	0.506	0.314	0.201	0.088	0.029		365	0.27	0.192	0.125	0.046	0.021
365.2	0.558	0.506	0.313	0.2	0.088	0.029		365.2	0.27	0.191	0.124	0.045	0.02
365.4	0.558	0.506	0.313	0.201	0.088	0.029		365.4	0.269	0.191	0.123	0.045	0.02
365.6	0.558	0.506	0.314	0.201	0.089	0.029		365.6	0.269	0.191	0.123	0.046	0.02
365.8	0.559	0.506	0.314	0.2	0.089	0.03		365.8	0.269	0.19	0.124	0.046	0.02
366	0.558	0.506	0.314	0.201	0.089	0.03		366	0.269	0.19	0.123	0.046	0.02
366.2	0.558	0.506	0.314	0.2	0.089	0.029		366.2	0.27	0.191	0.123	0.046	0.02
366.4	0.559	0.506	0.315	0.201	0.089	0.03		366.4	0.27	0.191	0.124	0.046	0.02
366.6	0.559	0.506	0.314	0.2	0.089	0.031		366.6	0.27	0.191	0.124	0.046	0.02
366.8	0.559	0.506	0.315	0.2	0.09	0.031		366.8	0.27	0.191	0.125	0.046	0.02
367	0.559	0.507	0.315	0.2	0.09	0.031		367	0.269	0.191	0.125	0.046	0.02
367.2	0.558	0.507	0.315	0.2	0.09	0.031		367.2	0.269	0.19	0.124	0.045	0.02
367.4	0.558	0.507	0.314	0.2	0.09	0.031		367.4	0.269	0.19	0.124	0.045	0.019
367.6	0.559	0.507	0.315	0.2	0.09	0.031		367.6	0.27	0.191	0.125	0.046	0.019
367.8	0.559	0.507	0.314	0.2	0.089	0.031		367.8	0.27	0.19	0.125	0.045	0.019
368	0.559	0.507	0.314	0.2	0.09	0.031		368	0.27	0.191	0.125	0.045	0.019
368.2	0.559	0.506	0.314	0.2	0.089	0.03		368.2	0.27	0.191	0.125	0.046	0.019
368.4	0.56	0.506	0.314	0.2	0.089	0.03		368.4	0.27	0.191	0.124	0.045	0.019
368.6	0.559	0.506	0.314	0.199	0.089	0.029		368.6	0.27	0.192	0.124	0.045	0.02
368.8	0.559	0.505	0.313	0.199	0.089	0.029		368.8	0.269	0.192	0.124	0.045	0.02
369	0.559	0.505	0.313	0.2	0.089	0.029		369	0.269	0.191	0.123	0.045	0.019
369.2	0.559	0.505	0.314	0.2	0.089	0.028		369.2	0.269	0.191	0.123	0.044	0.019
369.4	0.558	0.505	0.314	0.2	0.089	0.028		369.4	0.269	0.191	0.123	0.045	0.019
369.6	0.558	0.505	0.313	0.2	0.089	0.029		369.6	0.269	0.191	0.123	0.045	0.02
369.8	0.558	0.505	0.314	0.201	0.089	0.029		369.8	0.269	0.191	0.123	0.045	0.02
370	0.558	0.505	0.314	0.201	0.09	0.029		370	0.269	0.192	0.123	0.045	0.02
370.2	0.558	0.505	0.313	0.201	0.089	0.029		370.2	0.27	0.193	0.124	0.045	0.021
370.4	0.558	0.505	0.313	0.2	0.09	0.029		370.4	0.27	0.193	0.124	0.045	0.021
370.6	0.558	0.505	0.312	0.2	0.089	0.029		370.6	0.27	0.193	0.124	0.046	0.021
370.8	0.558	0.505	0.313	0.2	0.089	0.029		370.8	0.27	0.192	0.124	0.046	0.021
371	0.557	0.505	0.312	0.2	0.089	0.028		371	0.27	0.193	0.124	0.046	0.021
371.2	0.557	0.505	0.312	0.2	0.089	0.028		371.2	0.27	0.193	0.124	0.046	0.021
371.4	0.557	0.505	0.312	0.2	0.089	0.029		371.4	0.271	0.194	0.125	0.047	0.021
371.6	0.558	0.505	0.313	0.2	0.089	0.029		371.6	0.271	0.194	0.126	0.048	0.021
371.8	0.558	0.505	0.313	0.2	0.088	0.028		371.8	0.271	0.194	0.126	0.047	0.021
372	0.558	0.506	0.312	0.2	0.088	0.028		372	0.271	0.194	0.125	0.048	0.021
372.2	0.559	0.506	0.313	0.2	0.088	0.028		372.2	0.271	0.195	0.126	0.048	0.021
372.4	0.559	0.506	0.313	0.199	0.088	0.029		372.4	0.271	0.195	0.126	0.048	0.021
372.6	0.558	0.506	0.312	0.199	0.088	0.028		372.6	0.271	0.195	0.126	0.048	0.021
372.8	0.557	0.505	0.312	0.199	0.087	0.028		372.8	0.271	0.194	0.126	0.048	0.021
373	0.557	0.506	0.313	0.199	0.087	0.028		373	0.271	0.194	0.126	0.048	0.021
373.2	0.557	0.505	0.313	0.2	0.087	0.028		373.2	0.271	0.193	0.126	0.047	0.021
373.4	0.557	0.505	0.313	0.2	0.087	0.028		373.4	0.271	0.193	0.126	0.048	0.021
373.6	0.557	0.505	0.312	0.2	0.087	0.028		373.6	0.27	0.193	0.126	0.047	0.021
373.8	0.557	0.505	0.312	0.2	0.088	0.028		373.8	0.27	0.192	0.126	0.046	0.021
374	0.558	0.506	0.312	0.2	0.088	0.029		374	0.27	0.191	0.125	0.046	0.021
374.2	0.558	0.506	0.312	0.201	0.088	0.029		374.2	0.27	0.191	0.125	0.046	0.021
374.4	0.558	0.506	0.312	0.201	0.089	0.03		374.4	0.269	0.191	0.125	0.046	0.021
374.6	0.559	0.507	0.313	0.202	0.089	0.031		374.6	0.269	0.191	0.125	0.047	0.021
374.8	0.559	0.507	0.313	0.202	0.09	0.031		374.8	0.269	0.192	0.126	0.047	0.021
375	0.559	0.506	0.313	0.202	0.09	0.031		375	0.269	0.192	0.126	0.047	0.021
375.2	0.561	0.507	0.313	0.202	0.091	0.032		375.2	0.268	0.192	0.126	0.046	0.02
375.4	0.562	0.508	0.314	0.203	0.091	0.033		375.4	0.269	0.192	0.126	0.046	0.02
375.6	0.562	0.508	0.315	0.203	0.092	0.033		375.6	0.269	0.192	0.126	0.047	0.02
375.8	0.563	0.508	0.315	0.203	0.092	0.033		375.8	0.269	0.193	0.127	0.047	0.021
376	0.563	0.508	0.315	0.203	0.092	0.033		376	0.27	0.193	0.127	0.047	0.021
376.2	0.563	0.508	0.315	0.203	0.092	0.033		376.2	0.27	0.194	0.128	0.047	0.022
376.4	0.562	0.508	0.314	0.203	0.092	0.032		376.4	0.271	0.194	0.128	0.047	0.022
376.6	0.561	0.506	0.314	0.202	0.091	0.032		376.6	0.271	0.194	0.128	0.047	0.022
376.8	0.561	0.506	0.314	0.202	0.09	0.032		376.8	0.271	0.194	0.129	0.047	0.022
377	0.561	0.506	0.313	0.202	0.089	0.031		377	0.271	0.193	0.129	0.047	0.022
377.2	0.56	0.505	0.313	0.202	0.089	0.031		377.2	0.271	0.193	0.128	0.046	0.022
377.4	0.559	0.505	0.313	0.201	0.088	0.03		377.4	0.27	0.193	0.128	0.046	0.022
377.6	0.558	0.504	0.312	0.201	0.088	0.029		377.6	0.27	0.192	0.128	0.045	0.021
377.8	0.558	0.504	0.312	0.201	0.088	0.029		377.8	0.27	0.192	0.127	0.046	0.021
378	0.558	0.505	0.312	0.201	0.088	0.029		378	0.27	0.192	0.127	0.046	0.021
378.2	0.558	0.505	0.312	0.202	0.088	0.03		378.2	0.27	0.192	0.127	0.047	0.022
378.4	0.558	0.505	0.312	0.201	0.089	0.03		378.4	0.27	0.193	0.127	0.047	0.022
378.6	0.558	0.505	0.312	0.202	0.089	0.03		378.6	0.27	0.193	0.128	0.047	0.022
378.8	0.558	0.505	0.313	0.202	0.089	0.03		378.8	0.27	0.193	0.128	0.046	0.022
379	0.559	0.505	0.313	0.201	0.089	0.03		379	0.27	0.194	0.128	0.046	0.023
379.2	0.559	0.505	0.313	0.202	0.089	0.03		379.2	0.27	0.193	0.128	0.047	0.023
379.4	0.559	0.505	0.313	0.202	0.089	0.03		379.4	0.27	0.194	0.128	0.047	0.023
379.6	0.559	0.505	0.313	0.201	0.089	0.03		379.6	0.271	0.194	0.128	0.047	0.023
379.8	0.559	0.505	0.313	0.201	0.089	0.03		379.8	0.271	0.194	0.129	0.048	0.023
380	0.559	0.505	0.313	0.201	0.089	0.03		380	0.271	0.195	0.13	0.048	0.023
380.2	0.558	0.505	0.313	0.201	0.089	0.03		380.2	0.271	0.195	0.13	0.048	0.023
380.4	0.559	0.505	0.314	0.2	0.089	0.03		380.4	0.272	0.196	0.13	0.048	0.022
380.6	0.559	0.505	0.314	0.2	0.089	0.03		380.6	0.272	0.196	0.13	0.048	0.022
380.8	0.56	0.505	0.314	0.2	0.089	0.03		380.8	0.271	0.195	0.13	0.048	0.022
381	0.56	0.506	0.314	0.2	0.089	0.03		381	0.27	0.195	0.129	0.047	0.022
381.2	0.56	0.506	0.314	0.2	0.089	0.03		381.2	0.27	0.194	0.128	0.047	0.021
381.4	0.56	0.506	0.313	0.2	0.089	0.03		381.4	0.269	0.194	0.127	0.046	0.02
381.6	0.56	0.506	0.313	0.201	0.089	0.03		381.6	0.269	0.194	0.127	0.046	0.02
381.8	0.561	0.506	0.313	0.201	0.09	0.03		381.8	0.269	0.195	0.127	0.046	0.021
382	0.562	0.507	0.314	0.202	0.09	0.031		382	0.269	0.194	0.127	0.046	0.021
382.2	0.562	0.507	0.314	0.202	0.091	0.031		382.2	0.27	0.194	0.127	0.046	0.021
382.4	0.562	0.507	0.313	0.202	0.09	0.03		382.4	0.27	0.194	0.127	0.045	0.021
382.6	0.561	0.507	0.313	0.202	0.09	0.03		382.6	0.269	0.194	0.127	0.045	0.021
382.8	0.562	0.508	0.314	0.202	0.091	0.031		382.8	0.27	0.194	0.128	0.046	0.021
383	0.562	0.507	0.314	0.202	0.09	0.031		383	0.27	0.194	0.128	0.046	0.022
383.2	0.561	0.507	0.313	0.202	0.09	0.031		383.2	0.27	0.194	0.128	0.046	0.022
383.4	0.561	0.507	0.313	0.202	0.09	0.031		383.4	0.27	0.193	0.128	0.046	0.022
383.6	0.561	0.507	0.313	0.202	0.09	0.031		383.6	0.271	0.193	0.129	0.047	0.022
383.8	0.561	0.507	0.314	0.202	0.09	0.031		383.8	0.272	0.193	0.129	0.047	0.022
384	0.561	0.506	0.314	0.202	0.091	0.031		384	0.272	0.193	0.13	0.047	0.022
384.2	0.56	0.506	0.314	0.201	0.091	0.03		384.2	0.273	0.193	0.13	0.047	0.022
384.4	0.561	0.506	0.314	0.201	0.092	0.03		384.4	0.272	0.193	0.13	0.047	0.022
384.6	0.561	0.506	0.314	0.201	0.091	0.03		384.6	0.273	0.193	0.129	0.047	0.022
384.8	0.562	0.507	0.315	0.201	0.091	0.031		384.8	0.272	0.192	0.128	0.046	0.021
385	0.562	0.507	0.315	0.202	0.092	0.031		385	0.271	0.191	0.128	0.045	0.02
385.2	0.562	0.506	0.314	0.203	0.092	0.031		385.2	0.271	0.192	0.128	0.045	0.02
385.4	0.563	0.506	0.314	0.202	0.092	0.031		385.4	0.271	0.192	0.128	0.045	0.019
385.6	0.563	0.506	0.314	0.203	0.091	0.031		385.6	0.271	0.192	0.128	0.045	0.019
385.8	0.562	0.506	0.314	0.203	0.091	0.031		385.8	0.271	0.192	0.128	0.045	0.02
386	0.562	0.506	0.313	0.202	0.091	0.031		386	0.271	0.192	0.127	0.045	0.02
386.2	0.561	0.507	0.313	0.202	0.091	0.031		386.2	0.271	0.192	0.127	0.045	0.02
386.4	0.561	0.506	0.313	0.202	0.09	0.031		386.4	0.271	0.192	0.127	0.045	0.02
386.6	0.56	0.506	0.313	0.202	0.09	0.031		386.6	0.27	0.192	0.128	0.046	0.021
386.8	0.561	0.506	0.313	0.202	0.09	0.031		386.8	0.271	0.193	0.128	0.047	0.021
387	0.56	0.506	0.313	0.202	0.09	0.031		387	0.271	0.193	0.129	0.048	0.022
387.2	0.56	0.506	0.313	0.201	0.09	0.031		387.2	0.272	0.194	0.129	0.048	0.023
387.4	0.559	0.506	0.313	0.2	0.09	0.031		387.4	0.271	0.194	0.129	0.048	0.023
387.6	0.559	0.506	0.312	0.199	0.09	0.03		387.6	0.271	0.194	0.13	0.049	0.023
387.8	0.559	0.506	0.312	0.199	0.09	0.03		387.8	0.271	0.194	0.13	0.048	0.023
388	0.559	0.505	0.313	0.199	0.09	0.03		388	0.271	0.195	0.13	0.049	0.023
388.2	0.56	0.506	0.312	0.199	0.091	0.03		388.2	0.271	0.195	0.13	0.05	0.023
388.4	0.56	0.506	0.313	0.2	0.091	0.03		388.4	0.271	0.195	0.13	0.05	0.023
388.6	0.56	0.506	0.313	0.199	0.091	0.03		388.6	0.271	0.195	0.13	0.05	0.023
388.8	0.56	0.505	0.313	0.2	0.091	0.03		388.8	0.271	0.195	0.13	0.049	0.022
389	0.56	0.505	0.312	0.2	0.091	0.029		389	0.271	0.194	0.13	0.049	0.022
389.2	0.559	0.506	0.312	0.201	0.091	0.029		389.2	0.271	0.194	0.129	0.049	0.022
389.4	0.559	0.505	0.312	0.201	0.091	0.029		389.4	0.27	0.194	0.13	0.048	0.021
389.6	0.559	0.505	0.312	0.201	0.091	0.029		389.6	0.27	0.193	0.129	0.048	0.021
389.8	0.559	0.505	0.312	0.202	0.09	0.03		389.8	0.27	0.193	0.129	0.048	0.022
390	0.559	0.506	0.312	0.202	0.091	0.03		390	0.27	0.193	0.129	0.048	0.022
390.2	0.56	0.506	0.312	0.202	0.091	0.03		390.2	0.27	0.193	0.129	0.048	0.021
390.4	0.56	0.506	0.312	0.202	0.091	0.03		390.4	0.27	0.193	0.13	0.048	0.021
390.6	0.56	0.506	0.312	0.203	0.091	0.03		390.6	0.27	0.193	0.129	0.048	0.021
390.8	0.56	0.506	0.313	0.203	0.091	0.031		390.8	0.271	0.194	0.13	0.048	0.021
391	0.56	0.506	0.313	0.203	0.091	0.031		391	0.271	0.194	0.13	0.049	0.021
391.2	0.56	0.507	0.313	0.202	0.091	0.031		391.2	0.271	0.195	0.13	0.049	0.022
391.4	0.56	0.506	0.313	0.202	0.091	0.031		391.4	0.271	0.195	0.13	0.049	0.022
391.6	0.56	0.507	0.313	0.202	0.092	0.031		391.6	0.271	0.195	0.13	0.048	0.023
[truncated: 3,087 more rows]

## Sheet: Figure 2√
Fig. 2. Mechanisms of action of CVA6-neutralizing MAbs.
Fig 2a. Time of addition assay
		1F4			3H7
	Virus only	Pre	Post 0h	Post 0.5h	Pre	Post 0h	Post 0.5h
Relative virus binding (%)	100.347	39.3654	34.151	83.5088	0.797666	17.5556	92.9805
	105.702	29.2194	38.0245	78.187	0.849012	17.8006	81.7902
	91.3831	29.1183	28.1265	83.2199	0.625836	16.9576	85.5595
	103.168
Fig 2b. Attachment inhibition assay
		1F4 (ng)			3H7 (ng)			Ctr (ng)
	Virus only	1	10	100	1	10	100	1	10	100
Relative virus binding (%)	101.162	118.646	127.603	134.879	119.472	97.041	71.5323	121.982	112.636	113.027
	107.301	121.982	130.285	125.847	125.847	98.0553	75.3494	122.405	127.162	122.405
	92.1252	120.303	129.385	117.419	117.419	105.093	82.7406	116.608	120.303	109.936
Fig 2d. KRM1 competition ELISA
Log10 Mab conc. (μg/mL)	1F4			3H7			Ctr
2	0.7376	0.4525	0.5428	0.1718	0.2051	0.1829	0.8555	0.7896	1.0562
1	0.8075	0.6322	0.8033	0.3151	0.3187	0.2856	0.8534	0.9541	1.0753
0.5	0.7879	0.7149	0.9129	0.4666	0.5682	0.4049	0.6418	0.8013	1.0257
0.25	0.9407	0.785	0.9377	0.5762	0.7286	0.5456	0.8397	0.9264	0.9961
0.125	0.8954	0.8952	0.8825	0.8058	0.6813	0.8509	0.8382	0.9149	0.8697
0.0625	1.0173	0.8053	1.1442	0.9025	0.8148	0.7677	0.8357	0.8372	0.9299
0.03125	0.916	1.0274	0.9985	0.8748	0.8569	0.9578	1.0798	1.0158	1.0319
0.015625	0.9038	0.9597	0.8454	0.9024	0.9504	0.9775	1.0373	0.9355	0.961
	OD450

## Sheet: Figure 7 √
Fig 7. Competitive binding of 1F4 and 3H7 to overlapping epitopes on CVA6.
Fig 7f-g. BLI antibody competition assays.
	1F4 competition BLI					3H7 competition BLI
Time (s)	Buffer / 1F4	Ctr / 1F4	3H7 / 1F4		Time (s)	Buffer / 3H7	Ctr / 3H7	1F4 / 3H7
0.211	0	0	0		0.2	0.001	0.001	0
0.411	0.003	0.003	0		0.4	0.002	0.002	0.001
0.611	0.007	0.006	0		0.6	0.004	0.004	0.002
0.811	0.011	0.01	0.001		0.8	0.005	0.006	0.002
1.011	0.015	0.013	0.001		1	0.008	0.008	0.003
1.211	0.02	0.018	0.001		1.2	0.01	0.009	0.004
1.411	0.025	0.022	0.001		1.4	0.012	0.011	0.004
1.611	0.03	0.027	0.001		1.6	0.014	0.014	0.005
1.811	0.036	0.032	0.002		1.8	0.017	0.016	0.006
2.011	0.04	0.036	0.002		2	0.021	0.019	0.007
2.211	0.045	0.041	0.001		2.2	0.023	0.021	0.007
2.411	0.049	0.045	0.001		2.4	0.026	0.024	0.008
2.611	0.053	0.049	0.001		2.6	0.028	0.026	0.009
2.811	0.058	0.054	0.001		2.8	0.031	0.028	0.009
3.011	0.063	0.058	0.001		3	0.033	0.03	0.009
3.211	0.067	0.061	0.001		3.2	0.035	0.033	0.009
3.411	0.071	0.064	0		3.4	0.038	0.035	0.01
3.611	0.075	0.069	0.001		3.6	0.04	0.037	0.01
3.811	0.079	0.073	0.001		3.8	0.043	0.039	0.01
4.011	0.083	0.077	0.001		4	0.045	0.041	0.01
4.211	0.088	0.08	0.001		4.2	0.047	0.044	0.01
4.411	0.092	0.084	0.001		4.4	0.049	0.046	0.01
4.611	0.096	0.087	0.002		4.6	0.051	0.048	0.01
4.811	0.099	0.09	0.002		4.8	0.053	0.05	0.01
5.011	0.103	0.093	0.002		5	0.056	0.052	0.01
5.211	0.106	0.097	0.002		5.2	0.058	0.054	0.01
5.411	0.11	0.099	0.002		5.4	0.06	0.056	0.01
5.611	0.113	0.102	0.003		5.6	0.063	0.059	0.011
5.811	0.116	0.105	0.003		5.8	0.066	0.061	0.012
6.011	0.12	0.108	0.002		6	0.068	0.063	0.012
6.211	0.122	0.111	0.002		6.2	0.07	0.066	0.013
6.411	0.125	0.113	0.002		6.4	0.073	0.068	0.013
6.611	0.128	0.116	0.002		6.6	0.076	0.07	0.014
6.811	0.131	0.118	0.002		6.8	0.079	0.073	0.014
7.011	0.134	0.121	0.002		7	0.082	0.075	0.015
7.211	0.136	0.122	0.002		7.2	0.084	0.077	0.015
7.411	0.138	0.125	0.001		7.4	0.086	0.079	0.015
7.611	0.141	0.127	0.001		7.6	0.088	0.08	0.015
7.811	0.144	0.129	0.001		7.8	0.09	0.082	0.015
8.011	0.147	0.131	0.001		8	0.092	0.083	0.015
8.211	0.149	0.133	0.001		8.2	0.094	0.085	0.015
8.411	0.152	0.135	0.002		8.4	0.096	0.087	0.014
8.611	0.154	0.137	0.001		8.6	0.098	0.089	0.014
8.811	0.156	0.138	0.001		8.8	0.099	0.09	0.014
9.011	0.159	0.14	0.001		9	0.102	0.093	0.014
9.211	0.162	0.142	0.002		9.2	0.104	0.095	0.014
9.411	0.164	0.143	0.002		9.4	0.106	0.096	0.015
9.611	0.166	0.145	0.002		9.6	0.108	0.098	0.015
9.811	0.168	0.147	0.002		9.8	0.11	0.1	0.016
10.011	0.171	0.149	0.002		10	0.112	0.102	0.016
10.211	0.173	0.151	0.002		10.2	0.115	0.104	0.016
10.411	0.175	0.153	0.002		10.4	0.117	0.106	0.017
10.611	0.177	0.155	0.003		10.6	0.119	0.108	0.017
10.811	0.18	0.157	0.003		10.8	0.121	0.11	0.017
11.011	0.181	0.159	0.003		11	0.124	0.112	0.018
11.211	0.183	0.16	0.003		11.2	0.126	0.114	0.018
11.411	0.185	0.163	0.003		11.4	0.129	0.115	0.017
11.611	0.187	0.164	0.003		11.6	0.131	0.117	0.018
11.811	0.189	0.165	0.003		11.8	0.133	0.119	0.018
12.011	0.19	0.166	0.003		12	0.135	0.121	0.018
12.211	0.191	0.168	0.003		12.2	0.137	0.123	0.018
12.411	0.193	0.169	0.003		12.4	0.139	0.125	0.018
12.611	0.194	0.17	0.002		12.6	0.141	0.126	0.019
12.811	0.195	0.171	0.002		12.8	0.142	0.128	0.019
13.011	0.197	0.171	0.001		13	0.145	0.13	0.02
13.211	0.197	0.172	0.001		13.2	0.147	0.131	0.021
13.411	0.198	0.173	0.001		13.4	0.15	0.133	0.021
13.611	0.2	0.174	0.001		13.6	0.153	0.135	0.022
13.811	0.202	0.176	0.001		13.8	0.155	0.137	0.022
14.011	0.203	0.177	0.002		14	0.157	0.138	0.022
14.211	0.204	0.178	0.002		14.2	0.158	0.14	0.022
14.411	0.206	0.18	0.003		14.4	0.16	0.141	0.022
14.611	0.207	0.182	0.004		14.6	0.162	0.143	0.023
14.811	0.209	0.183	0.004		14.8	0.164	0.145	0.023
15.011	0.21	0.184	0.004		15	0.166	0.146	0.023
15.211	0.211	0.185	0.004		15.2	0.169	0.148	0.023
15.411	0.212	0.186	0.005		15.4	0.17	0.149	0.022
15.611	0.213	0.187	0.004		15.6	0.172	0.151	0.022
15.811	0.213	0.187	0.004		15.8	0.173	0.152	0.022
16.011	0.214	0.187	0.003		16	0.175	0.154	0.022
16.211	0.215	0.188	0.003		16.2	0.176	0.155	0.021
16.411	0.215	0.188	0.003		16.4	0.177	0.157	0.022
16.611	0.216	0.188	0.003		16.6	0.179	0.158	0.022
16.811	0.217	0.188	0.003		16.8	0.18	0.158	0.022
17.011	0.218	0.189	0.003		17	0.183	0.16	0.022
17.211	0.219	0.19	0.003		17.2	0.185	0.161	0.022
17.411	0.22	0.191	0.004		17.4	0.187	0.162	0.022
17.611	0.221	0.192	0.004		17.6	0.189	0.164	0.022
17.811	0.221	0.193	0.003		17.8	0.19	0.165	0.022
18.011	0.222	0.194	0.004		18	0.192	0.166	0.023
18.211	0.223	0.196	0.004		18.2	0.194	0.167	0.022
18.411	0.223	0.197	0.004		18.4	0.196	0.169	0.023
18.611	0.224	0.197	0.004		18.6	0.198	0.171	0.023
18.811	0.225	0.197	0.003		18.8	0.201	0.172	0.024
19.011	0.225	0.198	0.002		19	0.203	0.173	0.024
19.211	0.225	0.198	0.002		19.2	0.204	0.175	0.024
19.411	0.225	0.198	0.001		19.4	0.206	0.177	0.024
19.611	0.226	0.199	0.001		19.6	0.208	0.179	0.024
19.811	0.227	0.199	0.001		19.8	0.21	0.181	0.025
20.011	0.228	0.199	0.001		20	0.212	0.183	0.025
20.211	0.229	0.199	0.002		20.2	0.213	0.184	0.025
20.411	0.23	0.199	0.002		20.4	0.215	0.186	0.026
20.611	0.231	0.2	0.002		20.6	0.216	0.187	0.026
20.811	0.232	0.2	0.002		20.8	0.218	0.188	0.026
21.011	0.233	0.201	0.002		21	0.22	0.19	0.027
21.211	0.234	0.201	0.003		21.2	0.221	0.191	0.027
21.411	0.234	0.202	0.003		21.4	0.222	0.192	0.027
21.611	0.235	0.203	0.003		21.6	0.224	0.193	0.027
21.811	0.236	0.204	0.004		21.8	0.225	0.194	0.027
22.011	0.236	0.204	0.004		22	0.227	0.194	0.027
22.211	0.237	0.205	0.004		22.2	0.228	0.195	0.026
22.411	0.237	0.205	0.004		22.4	0.229	0.196	0.026
22.611	0.237	0.205	0.004		22.6	0.232	0.196	0.026
22.811	0.238	0.206	0.004		22.8	0.233	0.197	0.026
23.011	0.237	0.205	0.004		23	0.235	0.198	0.026
23.211	0.237	0.205	0.003		23.2	0.237	0.199	0.026
23.411	0.238	0.206	0.003		23.4	0.239	0.2	0.026
23.611	0.238	0.206	0.003		23.6	0.241	0.202	0.027
23.811	0.239	0.206	0.003		23.8	0.242	0.203	0.026
24.011	0.239	0.206	0.002		24	0.244	0.205	0.026
24.211	0.239	0.206	0.002		24.2	0.245	0.206	0.026
24.411	0.239	0.206	0.002		24.4	0.246	0.208	0.027
24.611	0.239	0.206	0.001		24.6	0.247	0.21	0.027
24.811	0.239	0.207	0		24.8	0.248	0.211	0.027
25.011	0.24	0.208	0		25	0.25	0.213	0.028
25.211	0.241	0.209	0.001		25.2	0.251	0.214	0.027
25.411	0.241	0.21	0.002		25.4	0.251	0.214	0.028
25.611	0.242	0.21	0.002		25.6	0.253	0.216	0.028
25.811	0.242	0.211	0.003		25.8	0.254	0.217	0.028
26.011	0.243	0.211	0.003		26	0.256	0.218	0.028
26.211	0.243	0.212	0.003		26.2	0.258	0.219	0.028
26.411	0.244	0.212	0.004		26.4	0.259	0.22	0.029
26.611	0.244	0.211	0.004		26.6	0.261	0.221	0.029
26.811	0.244	0.211	0.003		26.8	0.263	0.222	0.03
27.011	0.244	0.211	0.003		27	0.265	0.224	0.031
27.211	0.245	0.211	0.003		27.2	0.267	0.225	0.031
27.411	0.245	0.211	0.003		27.4	0.268	0.227	0.032
27.611	0.245	0.211	0.002		27.6	0.27	0.228	0.032
27.811	0.246	0.211	0.003		27.8	0.271	0.228	0.032
28.011	0.247	0.211	0.003		28	0.272	0.23	0.033
28.211	0.247	0.211	0.002		28.2	0.273	0.231	0.033
28.411	0.247	0.211	0.002		28.4	0.275	0.232	0.033
28.611	0.248	0.211	0.002		28.6	0.276	0.233	0.033
28.811	0.248	0.212	0.002		28.8	0.277	0.233	0.033
29.011	0.249	0.213	0.003		29	0.278	0.234	0.033
29.211	0.249	0.214	0.003		29.2	0.28	0.235	0.033
29.411	0.249	0.214	0.003		29.4	0.281	0.236	0.034
29.611	0.249	0.215	0.003		29.6	0.282	0.238	0.034
29.811	0.25	0.215	0.003		29.8	0.283	0.239	0.034
30.011	0.249	0.214	0.002		30	0.284	0.24	0.033
30.211	0.249	0.214	0.001		30.2	0.285	0.24	0.034
30.411	0.249	0.214	0.001		30.4	0.286	0.241	0.033
30.611	0.249	0.213	0.001		30.6	0.287	0.242	0.033
30.811	0.248	0.213	0.001		30.8	0.288	0.243	0.034
31.011	0.248	0.213	0		31	0.29	0.245	0.034
31.211	0.247	0.213	0		31.2	0.291	0.246	0.034
31.411	0.247	0.213	0		31.4	0.292	0.247	0.034
31.611	0.248	0.213	0		31.6	0.293	0.248	0.034
31.811	0.248	0.214	0.001		31.8	0.295	0.248	0.034
32.011	0.248	0.213	0.001		32	0.296	0.248	0.034
32.211	0.249	0.214	0.001		32.2	0.297	0.249	0.033
32.411	0.249	0.214	0.002		32.4	0.298	0.249	0.033
32.611	0.25	0.215	0.002		32.6	0.3	0.25	0.033
32.811	0.251	0.216	0.003		32.8	0.302	0.251	0.033
33.011	0.251	0.216	0.003		33	0.303	0.251	0.033
33.211	0.251	0.216	0.003		33.2	0.304	0.252	0.034
33.411	0.251	0.216	0.003		33.4	0.305	0.252	0.034
33.611	0.252	0.217	0.003		33.6	0.306	0.253	0.034
33.811	0.252	0.217	0.004		33.8	0.307	0.254	0.034
34.011	0.252	0.217	0.003		34	0.308	0.256	0.034
34.211	0.253	0.217	0.003		34.2	0.309	0.257	0.034
34.411	0.253	0.218	0.003		34.4	0.311	0.258	0.035
34.611	0.253	0.217	0.002		34.6	0.311	0.26	0.036
34.811	0.253	0.217	0.002		34.8	0.313	0.262	0.036
35.011	0.253	0.217	0.002		35	0.314	0.263	0.037
35.211	0.253	0.217	0.001		35.2	0.315	0.264	0.037
35.411	0.253	0.216	0.001		35.4	0.316	0.265	0.037
35.611	0.253	0.216	0.002		35.6	0.317	0.265	0.037
35.811	0.254	0.216	0.002		35.8	0.319	0.266	0.038
36.011	0.254	0.216	0.001		36	0.32	0.266	0.038
36.211	0.253	0.216	0.001		36.2	0.321	0.267	0.038
36.411	0.253	0.215	0.001		36.4	0.322	0.268	0.038
36.611	0.253	0.216	0.001		36.6	0.323	0.269	0.038
36.811	0.253	0.216	0.001		36.8	0.325	0.27	0.039
37.011	0.253	0.216	0.001		37	0.325	0.27	0.039
37.211	0.253	0.216	0.001		37.2	0.326	0.272	0.039
37.411	0.254	0.217	0.002		37.4	0.328	0.272	0.039
37.611	0.254	0.218	0.003		37.6	0.329	0.274	0.039
37.811	0.254	0.219	0.003		37.8	0.329	0.274	0.038
38.011	0.254	0.219	0.003		38	0.331	0.275	0.039
38.211	0.254	0.22	0.003		38.2	0.332	0.275	0.039
38.411	0.255	0.221	0.003		38.4	0.333	0.276	0.039
38.611	0.255	0.221	0.003		38.6	0.334	0.277	0.04
38.811	0.255	0.221	0.003		38.8	0.336	0.277	0.04
39.011	0.254	0.221	0.003		39	0.336	0.277	0.039
39.211	0.254	0.221	0.002		39.2	0.337	0.276	0.039
39.411	0.254	0.22	0.002		39.4	0.338	0.277	0.039
39.611	0.254	0.22	0.002		39.6	0.339	0.277	0.04
39.811	0.254	0.22	0.002		39.8	0.34	0.278	0.04
40.011	0.253	0.219	0.002		40	0.341	0.278	0.041
40.211	0.253	0.219	0.001		40.2	0.342	0.279	0.041
40.411	0.253	0.219	0.001		40.4	0.343	0.28	0.041
40.611	0.254	0.219	0.001		40.6	0.344	0.281	0.042
40.811	0.254	0.218	0.001		40.8	0.344	0.282	0.042
41.011	0.254	0.218	0.001		41	0.345	0.282	0.042
41.211	0.254	0.217	0.001		41.2	0.345	0.283	0.042
41.411	0.254	0.217	0.002		41.4	0.346	0.284	0.042
41.611	0.255	0.218	0.002		41.6	0.347	0.285	0.043
41.811	0.256	0.219	0.002		41.8	0.347	0.286	0.043
42.011	0.255	0.219	0.001		42	0.349	0.288	0.043
42.211	0.255	0.218	0.001		42.2	0.349	0.288	0.043
42.411	0.256	0.218	0.001		42.4	0.35	0.289	0.043
42.611	0.255	0.218	0		42.6	0.352	0.29	0.043
42.811	0.255	0.219	0		42.8	0.353	0.291	0.042
43.011	0.255	0.219	0.001		43	0.354	0.291	0.041
43.211	0.256	0.22	0.001		43.2	0.355	0.293	0.042
43.411	0.256	0.22	0.001		43.4	0.356	0.293	0.042
43.611	0.257	0.221	0.002		43.6	0.357	0.294	0.042
43.811	0.257	0.221	0.002		43.8	0.358	0.294	0.041
44.011	0.257	0.221	0.003		44	0.358	0.294	0.041
44.211	0.257	0.221	0.003		44.2	0.359	0.295	0.041
44.411	0.257	0.221	0.002		44.4	0.36	0.296	0.042
44.611	0.257	0.222	0.002		44.6	0.361	0.297	0.042
44.811	0.257	0.222	0.002		44.8	0.361	0.297	0.042
45.011	0.257	0.222	0.002		45	0.362	0.298	0.043
45.211	0.257	0.222	0.002		45.2	0.363	0.299	0.043
45.411	0.257	0.221	0.002		45.4	0.364	0.3	0.043
45.611	0.257	0.222	0.001		45.6	0.364	0.3	0.043
45.811	0.257	0.221	0.001		45.8	0.365	0.301	0.043
46.011	0.257	0.22	0.001		46	0.366	0.302	0.044
46.211	0.257	0.22	0.001		46.2	0.367	0.302	0.044
46.411	0.257	0.22	0.002		46.4	0.369	0.304	0.045
46.611	0.257	0.22	0.002		46.6	0.37	0.304	0.046
46.811	0.258	0.22	0.002		46.8	0.371	0.305	0.046
47.011	0.259	0.221	0.003		47	0.372	0.305	0.046
47.211	0.259	0.221	0.002		47.2	0.374	0.305	0.046
47.411	0.259	0.221	0.002		47.4	0.374	0.306	0.046
47.611	0.26	0.222	0.003		47.6	0.375	0.306	0.047
47.811	0.26	0.221	0.003		47.8	0.375	0.306	0.047
48.011	0.261	0.221	0.004		48	0.375	0.306	0.046
48.211	0.261	0.222	0.004		48.2	0.376	0.307	0.047
48.411	0.261	0.222	0.003		48.4	0.377	0.308	0.046
48.611	0.262	0.223	0.003		48.6	0.377	0.308	0.046
48.811	0.262	0.224	0.004		48.8	0.377	0.308	0.046
49.011	0.262	0.224	0.004		49	0.378	0.308	0.047
49.211	0.261	0.224	0.004		49.2	0.378	0.309	0.047
49.411	0.261	0.224	0.004		49.4	0.378	0.309	0.046
49.611	0.261	0.224	0.004		49.6	0.379	0.31	0.047
49.811	0.26	0.223	0.004		49.8	0.379	0.311	0.047
50.011	0.26	0.223	0.003		50	0.381	0.312	0.048
50.211	0.259	0.223	0.003		50.2	0.382	0.313	0.049
50.411	0.259	0.223	0.003		50.4	0.383	0.313	0.049
50.611	0.259	0.223	0.002		50.6	0.383	0.314	0.05
50.811	0.259	0.223	0.001		50.8	0.385	0.314	0.05
51.011	0.258	0.223	0		51	0.386	0.315	0.05
51.211	0.258	0.223	0		51.2	0.387	0.315	0.05
51.411	0.258	0.224	0		51.4	0.388	0.316	0.051
51.611	0.259	0.223	0		51.6	0.39	0.317	0.051
51.811	0.259	0.223	0		51.8	0.39	0.317	0.049
52.011	0.259	0.223	0		52	0.39	0.317	0.049
52.211	0.26	0.224	0		52.2	0.392	0.317	0.049
52.411	0.261	0.224	0		52.4	0.392	0.318	0.049
52.611	0.262	0.225	0.001		52.6	0.394	0.318	0.049
52.811	0.262	0.225	0.001		52.8	0.394	0.318	0.048
53.011	0.262	0.225	0.002		53	0.395	0.319	0.049
53.211	0.262	0.224	0.003		53.2	0.395	0.319	0.049
53.411	0.262	0.224	0.002		53.4	0.396	0.32	0.049
53.611	0.262	0.224	0.003		53.6	0.396	0.321	0.05
53.811	0.262	0.224	0.003		53.8	0.397	0.321	0.05
54.011	0.262	0.224	0.003		54	0.397	0.322	0.051
54.211	0.261	0.224	0.003		54.2	0.398	0.322	0.051
54.411	0.26	0.224	0.003		54.4	0.398	0.322	0.05
54.611	0.26	0.224	0.003		54.6	0.398	0.323	0.051
54.811	0.26	0.224	0.003		54.8	0.399	0.323	0.051
55.011	0.259	0.224	0.003		55	0.399	0.324	0.051
55.211	0.259	0.224	0.003		55.2	0.4	0.324	0.05
55.411	0.258	0.223	0.002		55.4	0.4	0.325	0.05
55.611	0.258	0.223	0.003		55.6	0.4	0.325	0.05
55.811	0.258	0.223	0.002		55.8	0.4	0.325	0.05
56.011	0.257	0.222	0.002		56	0.4	0.325	0.049
56.211	0.258	0.222	0.002		56.2	0.401	0.326	0.05
56.411	0.259	0.222	0.002		56.4	0.402	0.326	0.05
56.611	0.259	0.222	0.002		56.6	0.403	0.326	0.05
56.811	0.259	0.222	0.002		56.8	0.402	0.327	0.051
57.011	0.26	0.222	0.003		57	0.404	0.328	0.052
57.211	0.261	0.223	0.003		57.2	0.404	0.329	0.052
57.411	0.261	0.224	0.003		57.4	0.405	0.329	0.053
57.611	0.261	0.224	0.003		57.6	0.406	0.33	0.053
57.811	0.262	0.225	0.002		57.8	0.407	0.331	0.054
58.011	0.263	0.225	0.002		58	0.408	0.332	0.054
58.211	0.262	0.225	0.002		58.2	0.409	0.332	0.054
58.411	0.263	0.225	0.002		58.4	0.41	0.333	0.055
58.611	0.263	0.225	0.002		58.6	0.411	0.333	0.055
58.811	0.263	0.225	0.001		58.8	0.412	0.334	0.054
59.011	0.263	0.224	0.001		59	0.413	0.335	0.054
59.211	0.262	0.224	0.001		59.2	0.414	0.336	0.054
59.411	0.261	0.223	0		59.4	0.414	0.337	0.054
59.611	0.261	0.223	0		59.6	0.415	0.337	0.055
59.811	0.261	0.223	-0.001		59.8	0.416	0.337	0.055
60.011	0.26	0.223	-0.001		60	0.417	0.338	0.055
60.211	0.26	0.223	-0.002		60.2	0.418	0.338	0.055
60.411	0.26	0.223	-0.002		60.4	0.418	0.338	0.055
60.611	0.261	0.223	-0.001		60.6	0.419	0.338	0.055
60.811	0.261	0.223	-0.001		60.8	0.419	0.338	0.054
61.011	0.261	0.223	0		61	0.419	0.339	0.054
61.211	0.261	0.223	0		61.2	0.419	0.339	0.053
61.411	0.261	0.223	0		61.4	0.42	0.339	0.053
61.611	0.261	0.223	0.001		61.6	0.42	0.339	0.054
61.811	0.262	0.224	0.001		61.8	0.421	0.339	0.054
62.011	0.262	0.224	0.001		62	0.421	0.339	0.054
62.211	0.263	0.224	0.001		62.2	0.421	0.339	0.054
62.411	0.263	0.224	0.001		62.4	0.422	0.339	0.054
62.611	0.263	0.224	0.001		62.6	0.422	0.339	0.054
62.811	0.262	0.224	0.001		62.8	0.423	0.34	0.054
63.011	0.262	0.224	0.002		63	0.424	0.341	0.055
63.211	0.262	0.224	0.001		63.2	0.424	0.341	0.055
63.411	0.263	0.223	0.001		63.4	0.425	0.342	0.056
63.611	0.263	0.223	0.001		63.6	0.426	0.343	0.057
63.811	0.262	0.223	0.001		63.8	0.427	0.343	0.058
64.011	0.261	0.223	0		64	0.427	0.344	0.058
64.211	0.261	0.222	0		64.2	0.427	0.345	0.058
64.411	0.261	0.222	0		64.4	0.427	0.345	0.058
64.611	0.261	0.222	-0.001		64.6	0.428	0.345	0.057
64.811	0.261	0.222	0		64.8	0.428	0.346	0.057
65.011	0.26	0.222	-0.001		65	0.428	0.346	0.057
65.211	0.26	0.222	0		65.2	0.428	0.347	0.057
65.411	0.261	0.222	0		65.4	0.429	0.347	0.057
65.611	0.262	0.223	0		65.6	0.43	0.347	0.057
65.811	0.262	0.223	0.001		65.8	0.43	0.347	0.056
66.011	0.262	0.224	0.002		66	0.43	0.347	0.056
66.211	0.262	0.224	0.002		66.2	0.431	0.348	0.057
66.411	0.262	0.224	0.002		66.4	0.433	0.348	0.058
66.611	0.263	0.225	0.003		66.6	0.433	0.348	0.058
66.811	0.263	0.225	0.003		66.8	0.434	0.348	0.058
67.011	0.263	0.225	0.003		67	0.435	0.349	0.058
67.211	0.264	0.225	0.003		67.2	0.436	0.35	0.059
67.411	0.265	0.225	0.004		67.4	0.437	0.35	0.06
67.611	0.264	0.225	0.003		67.6	0.437	0.351	0.06
67.811	0.264	0.224	0.003		67.8	0.437	0.351	0.061
68.011	0.264	0.224	0.003		68	0.437	0.351	0.061
68.211	0.264	0.224	0.003		68.2	0.438	0.352	0.061
68.411	0.264	0.224	0.002		68.4	0.438	0.352	0.061
68.611	0.264	0.224	0.002		68.6	0.438	0.353	0.061
68.811	0.263	0.224	0.002		68.8	0.438	0.353	0.061
69.011	0.263	0.224	0.001		69	0.438	0.353	0.061
69.211	0.263	0.224	0.001		69.2	0.439	0.354	0.061
69.411	0.263	0.224	0		69.4	0.44	0.354	0.062
69.611	0.263	0.224	0		69.6	0.441	0.355	0.062
69.811	0.263	0.224	0.001		69.8	0.441	0.355	0.062
70.011	0.263	0.224	0.001		70	0.442	0.355	0.062
70.211	0.263	0.224	0.001		70.2	0.442	0.356	0.062
70.411	0.263	0.224	0.001		70.4	0.443	0.356	0.062
70.611	0.264	0.224	0.001		70.6	0.442	0.356	0.061
70.811	0.263	0.224	0.002		70.8	0.443	0.356	0.062
71.011	0.263	0.224	0.002		71	0.443	0.357	0.061
71.211	0.264	0.224	0.003		71.2	0.443	0.357	0.061
71.411	0.264	0.224	0.003		71.4	0.443	0.357	0.061
71.611	0.264	0.223	0.003		71.6	0.443	0.357	0.061
71.811	0.263	0.223	0.003		71.8	0.443	0.357	0.061
72.011	0.263	0.223	0.003		72	0.444	0.357	0.061
72.211	0.264	0.223	0.003		72.2	0.445	0.358	0.061
72.411	0.263	0.223	0.002		72.4	0.445	0.358	0.062
72.611	0.263	0.222	0.002		72.6	0.446	0.358	0.062
72.811	0.263	0.223	0.002		72.8	0.447	0.358	0.062
73.011	0.263	0.223	0.002		73	0.448	0.359	0.063
73.211	0.263	0.223	0.001		73.2	0.45	0.36	0.064
73.411	0.263	0.223	0.001		73.4	0.45	0.359	0.065
73.611	0.264	0.224	0.001		73.6	0.45	0.359	0.064
73.811	0.264	0.224	0.001		73.8	0.45	0.359	0.064
74.011	0.264	0.224	0.001		74	0.45	0.36	0.064
74.211	0.264	0.224	0.001		74.2	0.45	0.36	0.064
74.411	0.263	0.224	0.001		74.4	0.451	0.36	0.064
74.611	0.264	0.224	0.002		74.6	0.45	0.361	0.064
74.811	0.264	0.225	0.002		74.8	0.451	0.361	0.064
75.011	0.263	0.224	0.001		75	0.45	0.36	0.063
75.211	0.263	0.224	0.001		75.2	0.45	0.36	0.064
75.411	0.263	0.224	0.001		75.4	0.451	0.36	0.064
75.611	0.263	0.223	0.001		75.6	0.452	0.361	0.064
75.811	0.263	0.223	0		75.8	0.452	0.361	0.064
76.011	0.264	0.223	0.001		76	0.453	0.362	0.064
76.211	0.264	0.223	0.001		76.2	0.454	0.363	0.065
76.411	0.264	0.223	0.002		76.4	0.455	0.363	0.065
76.611	0.264	0.223	0.002		76.6	0.456	0.364	0.064
76.811	0.265	0.223	0.002		76.8	0.457	0.365	0.065
77.011	0.265	0.224	0.001		77	0.458	0.366	0.065
77.211	0.265	0.224	0.002		77.2	0.458	0.366	0.065
77.411	0.265	0.224	0.002		77.4	0.458	0.366	0.065
77.611	0.265	0.224	0.002		77.6	0.458	0.367	0.065
77.811	0.265	0.224	0.002		77.8	0.458	0.366	0.065
78.011	0.264	0.224	0.002		78	0.458	0.367	0.065
78.211	0.263	0.224	0.002		78.2	0.458	0.367	0.065
78.411	0.264	0.225	0.002		78.4	0.457	0.366	0.065
78.611	0.263	0.225	0.002		78.6	0.457	0.366	0.065
78.811	0.263	0.225	0.001		78.8	0.457	0.365	0.065
79.011	0.263	0.224	0.001		79	0.456	0.365	0.065
79.211	0.263	0.224	0.001		79.2	0.457	0.365	0.066
79.411	0.263	0.224	0.001		79.4	0.457	0.365	0.066
79.611	0.262	0.224	0		79.6	0.457	0.366	0.066
79.811	0.263	0.225	0		79.8	0.457	0.366	0.066
80.011	0.264	0.225	0.001		80	0.458	0.367	0.065
80.211	0.264	0.225	0.002		80.2	0.458	0.367	0.065
80.411	0.264	0.225	0.002		80.4	0.458	0.367	0.065
80.611	0.264	0.226	0.001		80.6	0.459	0.368	0.065
80.811	0.264	0.225	0		80.8	0.46	0.368	0.065
81.011	0.264	0.225	0		81	0.46	0.369	0.065
81.211	0.263	0.225	0		81.2	0.461	0.369	0.066
81.411	0.264	0.225	0		81.4	0.461	0.37	0.066
81.611	0.264	0.225	0		81.6	0.461	0.37	0.067
81.811	0.263	0.225	0		81.8	0.462	0.371	0.067
82.011	0.263	0.225	0		82	0.462	0.371	0.068
82.211	0.263	0.224	0		82.2	0.463	0.371	0.068
82.411	0.263	0.224	0		82.4	0.463	0.371	0.069
82.611	0.263	0.223	0		82.6	0.464	0.371	0.069
82.811	0.263	0.223	0.001		82.8	0.465	0.371	0.07
83.011	0.264	0.224	0.002		83	0.466	0.372	0.071
83.211	0.263	0.224	0.002		83.2	0.466	0.372	0.071
83.411	0.263	0.224	0.002		83.4	0.466	0.371	0.07
83.611	0.263	0.223	0.001		83.6	0.466	0.371	0.069
83.811	0.263	0.224	0.001		83.8	0.466	0.371	0.069
84.011	0.264	0.224	0.001		84	0.466	0.371	0.068
84.211	0.264	0.224	0.001		84.2	0.466	0.371	0.068
84.411	0.263	0.224	0		84.4	0.466	0.371	0.068
84.611	0.263	0.224	0		84.6	0.466	0.371	0.068
84.811	0.263	0.224	0		84.8	0.466	0.371	0.068
85.011	0.264	0.224	-0.001		85	0.466	0.372	0.068
85.211	0.264	0.224	-0.001		85.2	0.467	0.372	0.068
85.411	0.264	0.225	-0.001		85.4	0.467	0.372	0.068
85.611	0.264	0.225	-0.001		85.6	0.468	0.373	0.068
85.811	0.264	0.225	-0.001		85.8	0.468	0.374	0.069
86.011	0.264	0.225	-0.001		86	0.468	0.375	0.07
86.211	0.265	0.225	-0.001		86.2	0.469	0.375	0.07
86.411	0.265	0.225	0		86.4	0.469	0.375	0.071
86.611	0.265	0.225	0		86.6	0.47	0.376	0.072
86.811	0.264	0.225	0.001		86.8	0.47	0.377	0.072
87.011	0.264	0.225	0.001		87	0.471	0.377	0.073
87.211	0.264	0.225	0.001		87.2	0.471	0.377	0.073
87.411	0.263	0.225	0.001		87.4	0.471	0.377	0.073
87.611	0.263	0.225	0.001		87.6	0.472	0.377	0.073
87.811	0.263	0.225	0.001		87.8	0.473	0.377	0.074
88.011	0.263	0.224	0.001		88	0.474	0.378	0.074
88.211	0.263	0.224	0		88.2	0.475	0.378	0.075
88.411	0.263	0.224	0		88.4	0.476	0.378	0.075
88.611	0.263	0.224	0		88.6	0.476	0.378	0.075
88.811	0.263	0.224	0		88.8	0.477	0.378	0.075
89.011	0.263	0.224	-0.001		89	0.477	0.378	0.074
89.211	0.263	0.223	-0.001		89.2	0.478	0.378	0.075
89.411	0.263	0.223	-0.001		89.4	0.478	0.378	0.074
89.611	0.263	0.223	-0.001		89.6	0.478	0.379	0.073
89.811	0.264	0.224	-0.001		89.8	0.478	0.379	0.074
90.011	0.264	0.224	-0.001		90	0.478	0.379	0.073
90.211	0.264	0.224	-0.001		90.2	0.477	0.38	0.073
90.411	0.263	0.224	-0.001		90.4	0.477	0.38	0.073
90.611	0.263	0.224	0		90.6	0.477	0.38	0.073
90.811	0.263	0.225	0		90.8	0.477	0.381	0.073
91.011	0.263	0.225	0		91	0.477	0.381	0.073
91.211	0.263	0.225	0		91.2	0.477	0.382	0.073
91.411	0.263	0.224	0.001		91.4	0.478	0.382	0.073
91.611	0.263	0.224	0.001		91.6	0.478	0.382	0.074
91.811	0.263	0.224	0.001		91.8	0.478	0.383	0.074
92.011	0.263	0.224	0		92	0.478	0.383	0.074
92.211	0.263	0.224	0		92.2	0.479	0.384	0.075
92.411	0.262	0.223	-0.001		92.4	0.479	0.384	0.075
92.611	0.262	0.223	-0.001		92.6	0.479	0.384	0.075
92.811	0.262	0.222	-0.002		92.8	0.479	0.384	0.075
93.011	0.262	0.222	-0.002		93	0.479	0.383	0.075
93.211	0.262	0.222	-0.002		93.2	0.48	0.383	0.075
93.411	0.262	0.223	-0.002		93.4	0.48	0.383	0.075
93.611	0.262	0.223	-0.002		93.6	0.481	0.383	0.075
93.811	0.262	0.223	-0.002		93.8	0.481	0.383	0.076
94.011	0.262	0.223	-0.002		94	0.481	0.383	0.076
94.211	0.263	0.224	-0.001		94.2	0.482	0.383	0.076
94.411	0.263	0.225	0		94.4	0.482	0.383	0.077
94.611	0.264	0.225	0		94.6	0.483	0.384	0.077
94.811	0.263	0.225	0.001		94.8	0.483	0.384	0.077
95.011	0.263	0.224	0.001		95	0.484	0.385	0.077
95.211	0.263	0.224	0		95.2	0.485	0.385	0.077
95.411	0.263	0.224	0.001		95.4	0.485	0.385	0.077
95.611	0.264	0.225	0.001		95.6	0.485	0.385	0.077
95.811	0.264	0.224	0.001		95.8	0.484	0.386	0.077
96.011	0.264	0.224	0		96	0.484	0.385	0.076
96.211	0.263	0.224	-0.001		96.2	0.484	0.385	0.076
96.411	0.263	0.223	-0.001		96.4	0.484	0.385	0.076
96.611	0.264	0.224	-0.001		96.6	0.483	0.385	0.075
96.811	0.263	0.223	-0.002		96.8	0.483	0.385	0.075
97.011	0.263	0.223	-0.002		97	0.482	0.385	0.074
97.211	0.263	0.223	-0.002		97.2	0.483	0.385	0.074
97.411	0.263	0.223	-0.002		97.4	0.483	0.385	0.073
97.611	0.263	0.223	-0.002		97.6	0.483	0.385	0.074
97.811	0.263	0.223	-0.002		97.8	0.482	0.385	0.074
98.011	0.264	0.224	-0.002		98	0.483	0.385	0.074
98.211	0.264	0.224	-0.001		98.2	0.483	0.386	0.074
98.411	0.264	0.224	-0.001		98.4	0.484	0.386	0.075
98.611	0.264	0.224	0		98.6	0.484	0.386	0.075
98.811	0.263	0.223	-0.001		98.8	0.485	0.386	0.076
99.011	0.264	0.223	-0.001		99	0.486	0.387	0.076
99.211	0.264	0.224	-0.001		99.2	0.486	0.388	0.076
99.411	0.265	0.224	0		99.4	0.486	0.389	0.077
99.611	0.265	0.224	0		99.6	0.487	0.389	0.077
99.811	0.264	0.223	-0.001		99.8	0.487	0.389	0.077
100.011	0.265	0.224	-0.001		100	0.487	0.389	0.077
100.211	0.264	0.224	-0.001		100.2	0.488	0.39	0.078
100.411	0.265	0.224	-0.001		100.4	0.488	0.39	0.078
100.611	0.265	0.224	-0.001		100.6	0.489	0.39	0.078
100.811	0.265	0.224	-0.002		100.8	0.489	0.39	0.078
101.011	0.265	0.224	-0.001		101	0.489	0.39	0.078
101.211	0.265	0.224	-0.002		101.2	0.49	0.39	0.079
101.411	0.265	0.225	-0.001		101.4	0.489	0.39	0.079
101.611	0.265	0.225	-0.002		101.6	0.49	0.39	0.08
101.811	0.265	0.226	-0.001		101.8	0.491	0.39	0.08
102.011	0.264	0.225	-0.001		102	0.49	0.39	0.08
102.211	0.265	0.225	-0.001		102.2	0.491	0.39	0.081
102.411	0.264	0.225	-0.001		102.4	0.491	0.39	0.081
102.611	0.264	0.225	-0.001		102.6	0.491	0.39	0.082
102.811	0.264	0.224	-0.001		102.8	0.492	0.391	0.081
103.011	0.264	0.225	0		103	0.492	0.391	0.082
103.211	0.264	0.224	0		103.2	0.492	0.391	0.081
103.411	0.264	0.224	-0.001		103.4	0.492	0.391	0.082
103.611	0.264	0.224	-0.001		103.6	0.492	0.39	0.081
103.811	0.264	0.224	0		103.8	0.492	0.39	0.08
104.011	0.264	0.224	0		104	0.492	0.39	0.08
104.211	0.264	0.224	-0.001		104.2	0.492	0.39	0.08
104.411	0.263	0.223	-0.001		104.4	0.492	0.39	0.08
104.611	0.263	0.223	-0.002		104.6	0.492	0.39	0.08
104.811	0.263	0.223	-0.002		104.8	0.492	0.389	0.079
105.011	0.263	0.223	-0.002		105	0.492	0.39	0.08
105.211	0.263	0.223	-0.002		105.2	0.492	0.391	0.081
105.411	0.263	0.223	-0.002		105.4	0.493	0.392	0.082
105.611	0.263	0.223	-0.002		105.6	0.494	0.393	0.082
105.811	0.263	0.224	-0.002		105.8	0.494	0.394	0.082
106.011	0.263	0.224	-0.003		106	0.494	0.394	0.083
106.211	0.263	0.224	-0.003		106.2	0.496	0.395	0.084
106.411	0.263	0.223	-0.003		106.4	0.496	0.395	0.084
106.611	0.263	0.224	-0.003		106.6	0.496	0.395	0.084
106.811	0.264	0.223	-0.003		106.8	0.497	0.395	0.084
107.011	0.264	0.223	-0.003		107	0.497	0.396	0.084
107.211	0.264	0.223	-0.003		107.2	0.496	0.395	0.083
107.411	0.264	0.222	-0.003		107.4	0.496	0.394	0.083
107.611	0.265	0.223	-0.003		107.6	0.496	0.395	0.083
107.811	0.265	0.222	-0.002		107.8	0.497	0.395	0.083
108.011	0.265	0.222	-0.003		108	0.497	0.395	0.083
108.211	0.264	0.221	-0.003		108.2	0.497	0.395	0.083
108.411	0.264	0.221	-0.003		108.4	0.497	0.395	0.083
108.611	0.264	0.221	-0.003		108.6	0.498	0.396	0.084
108.811	0.265	0.222	-0.002		108.8	0.498	0.396	0.084
109.011	0.265	0.222	-0.002		109	0.498	0.396	0.084
109.211	0.266	0.223	-0.002		109.2	0.499	0.396	0.084
109.411	0.266	0.223	-0.001		109.4	0.5	0.397	0.084
109.611	0.266	0.224	-0.001		109.6	0.501	0.398	0.085
109.811	0.266	0.225	-0.001		109.8	0.501	0.398	0.085
110.011	0.266	0.225	0		110	0.501	0.398	0.086
110.211	0.266	0.225	0		110.2	0.502	0.398	0.086
110.411	0.266	0.225	0		110.4	0.502	0.399	0.086
110.611	0.267	0.225	0		110.6	0.502	0.399	0.086
110.811	0.266	0.225	0		110.8	0.502	0.399	0.086
111.011	0.266	0.224	0		111	0.502	0.398	0.086
111.211	0.265	0.224	0		111.2	0.502	0.398	0.086
111.411	0.265	0.224	-0.001		111.4	0.502	0.398	0.086
111.611	0.265	0.224	-0.001		111.6	0.503	0.399	0.087
111.811	0.264	0.223	-0.001		111.8	0.503	0.399	0.087
112.011	0.263	0.222	-0.002		112	0.503	0.399	0.087
112.211	0.263	0.222	-0.002		112.2	0.503	0.399	0.087
112.411	0.263	0.222	-0.002		112.4	0.504	0.4	0.087
112.611	0.263	0.222	-0.002		112.6	0.503	0.399	0.087
112.811	0.263	0.222	-0.002		112.8	0.502	0.399	0.086
113.011	0.263	0.222	-0.002		113	0.503	0.399	0.086
113.211	0.263	0.222	-0.002		113.2	0.503	0.399	0.086
113.411	0.263	0.223	-0.002		113.4	0.503	0.399	0.086
113.611	0.263	0.223	-0.001		113.6	0.503	0.4	0.086
113.811	0.263	0.223	-0.002		113.8	0.503	0.399	0.086
114.011	0.263	0.223	-0.002		114	0.503	0.399	0.086
114.211	0.264	0.223	-0.002		114.2	0.503	0.399	0.086
114.411	0.264	0.223	-0.002		114.4	0.503	0.399	0.086
114.611	0.264	0.223	-0.002		114.6	0.503	0.399	0.086
114.811	0.264	0.223	-0.002		114.8	0.503	0.399	0.086
115.011	0.263	0.223	-0.002		115	0.503	0.398	0.085
115.211	0.263	0.223	-0.003		115.2	0.503	0.398	0.085
115.411	0.263	0.222	-0.003		115.4	0.503	0.398	0.085
115.611	0.263	0.223	-0.004		115.6	0.504	0.399	0.086
115.811	0.264	0.223	-0.004		115.8	0.504	0.399	0.086
116.011	0.264	0.222	-0.003		116	0.504	0.399	0.087
116.211	0.264	0.222	-0.003		116.2	0.503	0.399	0.086
116.411	0.263	0.222	-0.004		116.4	0.503	0.399	0.086
116.611	0.263	0.223	-0.003		116.6	0.503	0.399	0.086
116.811	0.263	0.223	-0.003		116.8	0.503	0.4	0.086
117.011	0.263	0.223	-0.003		117	0.503	0.401	0.087
117.211	0.263	0.223	-0.003		117.2	0.503	0.4	0.087
117.411	0.263	0.223	-0.002		117.4	0.503	0.401	0.087
117.611	0.263	0.223	-0.002		117.6	0.503	0.401	0.088
117.811	0.263	0.223	-0.002		117.8	0.503	0.402	0.088
118.011	0.263	0.223	-0.002		118	0.504	0.402	0.088
118.211	0.263	0.223	-0.002		118.2	0.504	0.402	0.088
118.411	0.264	0.224	-0.001		118.4	0.505	0.402	0.088
118.611	0.264	0.224	-0.001		118.6	0.505	0.402	0.088
118.811	0.264	0.224	-0.001		118.8	0.505	0.402	0.088
119.011	0.264	0.224	-0.001		119	0.505	0.402	0.088
119.211	0.265	0.224	-0.001		119.2	0.505	0.402	0.089
119.411	0.265	0.224	-0.002		119.4	0.506	0.402	0.089
119.611	0.266	0.225	-0.002		119.6	0.507	0.403	0.089
119.811	0.266	0.225	-0.001		119.8	0.507	0.403	0.089
120.011	0.266	0.224	-0.002		120	0.507	0.402	0.089
120.211	0.266	0.224	-0.002		120.2	0.508	0.402	0.089
120.411	0.266	0.224	-0.002		120.4	0.508	0.402	0.09
120.611	0.266	0.224	-0.002		120.6	0.508	0.402	0.09
120.811	0.266	0.223	-0.002		120.8	0.509	0.403	0.09
121.011	0.265	0.223	-0.002		121	0.509	0.403	0.091
121.211	0.265	0.223	-0.002		121.2	0.509	0.403	0.091
121.411	0.264	0.223	-0.001		121.4	0.509	0.403	0.09
121.611	0.264	0.223	-0.002		121.6	0.509	0.403	0.09
121.811	0.263	0.222	-0.002		121.8	0.509	0.403	0.09
122.011	0.263	0.222	-0.002		122	0.509	0.402	0.089
122.211	0.264	0.222	-0.002		122.2	0.508	0.402	0.089
122.411	0.264	0.222	-0.002		122.4	0.508	0.401	0.09
122.611	0.264	0.221	-0.003		122.6	0.508	0.401	0.09
122.811	0.264	0.221	-0.004		122.8	0.507	0.401	0.089
123.011	0.264	0.221	-0.004		123	0.508	0.401	0.09
123.211	0.263	0.221	-0.005		123.2	0.508	0.401	0.09
123.411	0.263	0.22	-0.005		123.4	0.508	0.401	0.09
123.611	0.263	0.22	-0.005		123.6	0.508	0.402	0.09
123.811	0.264	0.22	-0.005		123.8	0.508	0.402	0.09
124.011	0.263	0.219	-0.005		124	0.509	0.403	0.091
124.211	0.263	0.219	-0.004		124.2	0.51	0.404	0.091
124.411	0.264	0.22	-0.004		124.4	0.51	0.405	0.091
124.611	0.263	0.221	-0.004		124.6	0.511	0.405	0.091
124.811	0.263	0.221	-0.004		124.8	0.511	0.406	0.092
125.011	0.263	0.221	-0.003		125	0.512	0.407	0.092
125.211	0.263	0.221	-0.003		125.2	0.511	0.406	0.092
125.411	0.263	0.222	-0.002		125.4	0.512	0.407	0.092
125.611	0.263	0.222	-0.002		125.6	0.512	0.407	0.092
125.811	0.263	0.222	-0.002		125.8	0.512	0.406	0.091
126.011	0.263	0.222	-0.001		126	0.512	0.406	0.091
126.211	0.263	0.222	-0.001		126.2	0.511	0.406	0.091
126.411	0.264	0.222	-0.002		126.4	0.511	0.405	0.09
126.611	0.264	0.222	-0.002		126.6	0.511	0.405	0.091
126.811	0.264	0.222	-0.002		126.8	0.511	0.404	0.09
127.011	0.264	0.222	-0.002		127	0.512	0.405	0.091
127.211	0.265	0.222	-0.002		127.2	0.512	0.405	0.091
127.411	0.265	0.222	-0.001		127.4	0.513	0.405	0.091
127.611	0.265	0.222	-0.002		127.6	0.512	0.405	0.092
127.811	0.265	0.222	-0.001		127.8	0.512	0.405	0.092
128.011	0.265	0.222	-0.001		128	0.513	0.405	0.092
128.211	0.264	0.223	-0.001		128.2	0.513	0.405	0.093
128.411	0.264	0.223	-0.001		128.4	0.514	0.405	0.093
128.611	0.264	0.223	-0.001		128.6	0.514	0.406	0.094
128.811	0.264	0.222	-0.001		128.8	0.513	0.407	0.094
129.011	0.264	0.222	-0.002		129	0.514	0.407	0.095
129.211	0.264	0.222	-0.001		129.2	0.513	0.406	0.095
129.411	0.264	0.222	-0.002		129.4	0.513	0.407	0.096
129.611	0.264	0.222	-0.002		129.6	0.513	0.407	0.096
129.811	0.264	0.221	-0.004		129.8	0.513	0.406	0.095
130.011	0.264	0.221	-0.004		130	0.512	0.406	0.095
130.211	0.265	0.222	-0.004		130.2	0.512	0.406	0.095
130.411	0.265	0.222	-0.004		130.4	0.512	0.405	0.095
130.611	0.265	0.222	-0.004		130.6	0.513	0.406	0.094
130.811	0.265	0.221	-0.004		130.8	0.513	0.406	0.094
131.011	0.265	0.221	-0.004		131	0.515	0.406	0.094
131.211	0.265	0.221	-0.004		131.2	0.515	0.406	0.095
131.411	0.264	0.221	-0.004		131.4	0.516	0.406	0.095
131.611	0.264	0.221	-0.004		131.6	0.516	0.406	0.095
131.811	0.264	0.221	-0.004		131.8	0.517	0.407	0.095
132.011	0.264	0.222	-0.004		132	0.517	0.407	0.095
132.211	0.264	0.222	-0.003		132.2	0.518	0.408	0.095
132.411	0.264	0.222	-0.003		132.4	0.518	0.408	0.096
132.611	0.264	0.222	-0.003		132.6	0.518	0.409	0.097
132.811	0.265	0.222	-0.003		132.8	0.519	0.41	0.097
133.011	0.265	0.222	-0.003		133	0.519	0.41	0.097
133.211	0.265	0.223	-0.003		133.2	0.519	0.41	0.097
133.411	0.265	0.223	-0.003		133.4	0.519	0.41	0.097
133.611	0.265	0.223	-0.003		133.6	0.519	0.41	0.097
133.811	0.265	0.222	-0.003		133.8	0.519	0.409	0.096
134.011	0.265	0.223	-0.002		134	0.519	0.41	0.097
134.211	0.266	0.223	-0.002		134.2	0.519	0.41	0.097
134.411	0.265	0.223	-0.002		134.4	0.52	0.411	0.097
134.611	0.265	0.222	-0.002		134.6	0.52	0.411	0.097
134.811	0.265	0.223	-0.002		134.8	0.52	0.412	0.097
135.011	0.265	0.223	-0.001		135	0.521	0.412	0.098
135.211	0.265	0.223	-0.001		135.2	0.52	0.412	0.098
135.411	0.264	0.222	-0.002		135.4	0.52	0.412	0.098
135.611	0.264	0.222	-0.001		135.6	0.52	0.412	0.098
135.811	0.264	0.222	-0.001		135.8	0.519	0.412	0.098
136.011	0.265	0.222	-0.001		136	0.519	0.412	0.097
136.211	0.264	0.221	-0.001		136.2	0.518	0.411	0.098
136.411	0.264	0.221	-0.001		136.4	0.518	0.411	0.097
136.611	0.264	0.221	-0.002		136.6	0.517	0.411	0.097
136.811	0.264	0.221	-0.003		136.8	0.517	0.41	0.096
137.011	0.264	0.222	-0.003		137	0.517	0.409	0.096
137.211	0.263	0.222	-0.003		137.2	0.517	0.408	0.095
137.411	0.263	0.222	-0.002		137.4	0.516	0.408	0.095
137.611	0.263	0.222	-0.002		137.6	0.517	0.408	0.095
137.811	0.262	0.222	-0.003		137.8	0.517	0.408	0.096
138.011	0.263	0.223	-0.003		138	0.518	0.409	0.096
138.211	0.263	0.223	-0.004		138.2	0.518	0.409	0.097
138.411	0.263	0.222	-0.004		138.4	0.519	0.409	0.096
138.611	0.262	0.222	-0.005		138.6	0.52	0.409	0.097
138.811	0.262	0.222	-0.005		138.8	0.52	0.41	0.097
139.011	0.262	0.222	-0.005		139	0.52	0.41	0.097
139.211	0.262	0.221	-0.006		139.2	0.521	0.411	0.098
139.411	0.262	0.221	-0.005		139.4	0.521	0.411	0.098
139.611	0.263	0.221	-0.004		139.6	0.521	0.411	0.098
139.811	0.264	0.222	-0.003		139.8	0.521	0.411	0.099
140.011	0.264	0.221	-0.004		140	0.521	0.412	0.099
140.211	0.263	0.221	-0.003		140.2	0.521	0.412	0.099
140.411	0.264	0.221	-0.003		140.4	0.521	0.412	0.1
140.611	0.264	0.221	-0.003		140.6	0.521	0.412	0.1
140.811	0.264	0.222	-0.002		140.8	0.521	0.413	0.1
141.011	0.264	0.222	-0.001		141	0.521	0.412	0.1
141.211	0.264	0.222	-0.001		141.2	0.52	0.412	0.1
141.411	0.265	0.223	0		141.4	0.52	0.413	0.1
141.611	0.264	0.222	-0.001		141.6	0.521	0.413	0.1
141.811	0.264	0.222	-0.001		141.8	0.52	0.413	0.1
142.011	0.265	0.222	-0.001		142	0.521	0.412	0.1
142.211	0.263	0.221	-0.002		142.2	0.521	0.412	0.1
142.411	0.263	0.22	-0.003		142.4	0.521	0.412	0.099
142.611	0.262	0.22	-0.003		142.6	0.521	0.411	0.099
142.811	0.261	0.22	-0.003		142.8	0.522	0.412	0.099
143.011	0.261	0.219	-0.004		143	0.522	0.412	0.099
143.211	0.262	0.22	-0.004		143.2	0.523	0.412	0.099
143.411	0.262	0.22	-0.005		143.4	0.523	0.412	0.099
143.611	0.262	0.22	-0.005		143.6	0.523	0.413	0.099
143.811	0.263	0.22	-0.005		143.8	0.523	0.413	0.1
144.011	0.263	0.22	-0.005		144	0.523	0.414	0.1
144.211	0.263	0.22	-0.005		144.2	0.524	0.414	0.1
144.411	0.263	0.221	-0.005		144.4	0.523	0.415	0.1
144.611	0.264	0.222	-0.005		144.6	0.523	0.415	0.1
144.811	0.264	0.222	-0.004		144.8	0.523	0.415	0.1
145.011	0.264	0.223	-0.004		145	0.524	0.415	0.101
145.211	0.265	0.223	-0.003		145.2	0.524	0.415	0.101
145.411	0.265	0.223	-0.003		145.4	0.524	0.415	0.101
145.611	0.265	0.223	-0.003		145.6	0.524	0.416	0.101
145.811	0.265	0.224	-0.002		145.8	0.523	0.415	0.101
146.011	0.265	0.224	-0.002		146	0.523	0.415	0.1
146.211	0.264	0.223	-0.002		146.2	0.522	0.414	0.1
146.411	0.264	0.223	-0.001		146.4	0.522	0.414	0.099
146.611	0.264	0.223	-0.001		146.6	0.522	0.413	0.099
146.811	0.263	0.222	-0.002		146.8	0.522	0.413	0.1
147.011	0.264	0.222	-0.002		147	0.522	0.413	0.1
147.211	0.264	0.222	-0.002		147.2	0.522	0.414	0.101
147.411	0.263	0.222	-0.003		147.4	0.523	0.414	0.101
147.611	0.263	0.221	-0.003		147.6	0.523	0.415	0.102
147.811	0.263	0.221	-0.003		147.8	0.524	0.414	0.102
148.011	0.264	0.221	-0.003		148	0.524	0.415	0.102
148.211	0.263	0.221	-0.003		148.2	0.525	0.415	0.102
148.411	0.263	0.22	-0.004		148.4	0.525	0.416	0.103
148.611	0.263	0.22	-0.004		148.6	0.526	0.416	0.103
148.811	0.263	0.22	-0.004		148.8	0.527	0.416	0.103
149.011	0.263	0.219	-0.005		149	0.527	0.416	0.103
149.211	0.263	0.22	-0.005		149.2	0.528	0.416	0.103
149.411	0.263	0.219	-0.005		149.4	0.527	0.416	0.103
149.611	0.262	0.219	-0.005		149.6	0.527	0.416	0.102
149.811	0.262	0.22	-0.005		149.8	0.527	0.415	0.101
150.011	0.262	0.219	-0.005		150	0.526	0.415	0.1
150.211	0.262	0.219	-0.005		150.2	0.525	0.415	0.1
150.411	0.262	0.219	-0.005		150.4	0.525	0.414	0.1
150.611	0.262	0.219	-0.005		150.6	0.524	0.414	0.1
150.811	0.263	0.22	-0.005		150.8	0.524	0.414	0.1
151.011	0.263	0.22	-0.004		151	0.525	0.415	0.101
151.211	0.263	0.22	-0.004		151.2	0.525	0.415	0.101
151.411	0.263	0.219	-0.003		151.4	0.525	0.416	0.102
151.611	0.263	0.219	-0.003		151.6	0.526	0.416	0.102
151.811	0.263	0.22	-0.002		151.8	0.526	0.416	0.102
152.011	0.263	0.22	-0.003		152	0.526	0.416	0.102
152.211	0.262	0.22	-0.003		152.2	0.526	0.417	0.103
152.411	0.263	0.22	-0.002		152.4	0.527	0.417	0.104
152.611	0.263	0.22	-0.002		152.6	0.528	0.418	0.104
152.811	0.263	0.22	-0.002		152.8	0.528	0.418	0.104
153.011	0.263	0.22	-0.002		153	0.529	0.418	0.105
153.211	0.263	0.22	-0.002		153.2	0.529	0.418	0.105
153.411	0.264	0.22	-0.002		153.4	0.529	0.417	0.104
153.611	0.263	0.22	-0.002		153.6	0.529	0.417	0.104
153.811	0.263	0.22	-0.003		153.8	0.529	0.417	0.104
154.011	0.264	0.22	-0.003		154	0.528	0.417	0.104
154.211	0.264	0.22	-0.004		154.2	0.528	0.417	0.104
154.411	0.264	0.22	-0.004		154.4	0.528	0.417	0.105
154.611	0.264	0.22	-0.005		154.6	0.528	0.417	0.105
154.811	0.264	0.22	-0.005		154.8	0.528	0.416	0.105
155.011	0.264	0.22	-0.005		155	0.528	0.416	0.105
155.211	0.264	0.22	-0.005		155.2	0.528	0.416	0.105
155.411	0.264	0.22	-0.005		155.4	0.528	0.417	0.104
155.611	0.264	0.221	-0.005		155.6	0.528	0.416	0.105
155.811	0.264	0.221	-0.005		155.8	0.528	0.416	0.105
156.011	0.264	0.222	-0.005		156	0.528	0.417	0.105
156.211	0.264	0.222	-0.004		156.2	0.529	0.417	0.105
156.411	0.263	0.222	-0.004		156.4	0.529	0.417	0.105
156.611	0.264	0.222	-0.004		156.6	0.528	0.417	0.105
156.811	0.263	0.222	-0.004		156.8	0.528	0.418	0.104
157.011	0.264	0.222	-0.003		157	0.529	0.418	0.105
157.211	0.264	0.223	-0.003		157.2	0.529	0.418	0.105
157.411	0.264	0.223	-0.003		157.4	0.529	0.418	0.105
157.611	0.265	0.222	-0.003		157.6	0.529	0.418	0.105
157.811	0.265	0.222	-0.003		157.8	0.529	0.419	0.105
158.011	0.265	0.222	-0.003		158	0.529	0.418	0.105
158.211	0.265	0.222	-0.004		158.2	0.53	0.418	0.105
158.411	0.264	0.221	-0.005		158.4	0.529	0.418	0.105
158.611	0.264	0.221	-0.005		158.6	0.529	0.417	0.105
158.811	0.264	0.221	-0.004		158.8	0.529	0.417	0.105
159.011	0.263	0.22	-0.004		159	0.528	0.416	0.104
159.211	0.263	0.221	-0.003		159.2	0.528	0.416	0.104
159.411	0.263	0.22	-0.004		159.4	0.528	0.416	0.105
159.611	0.262	0.22	-0.005		159.6	0.527	0.415	0.104
159.811	0.262	0.219	-0.005		159.8	0.527	0.416	0.104
160.011	0.262	0.22	-0.006		160	0.527	0.416	0.104
160.211	0.262	0.22	-0.005		160.2	0.527	0.416	0.103
160.411	0.261	0.22	-0.005		160.4	0.526	0.416	0.103
160.611	0.262	0.22	-0.005		160.6	0.526	0.416	0.103
160.811	0.262	0.22	-0.005		160.8	0.527	0.417	0.104
161.011	0.262	0.22	-0.005		161	0.528	0.417	0.104
161.211	0.262	0.22	-0.005		161.2	0.528	0.419	0.105
161.411	0.262	0.22	-0.005		161.4	0.528	0.419	0.105
161.611	0.263	0.22	-0.005		161.6	0.529	0.419	0.105
161.811	0.263	0.221	-0.005		161.8	0.53	0.419	0.105
162.011	0.263	0.22	-0.006		162	0.53	0.419	0.106
162.211	0.264	0.221	-0.006		162.2	0.531	0.42	0.107
162.411	0.264	0.221	-0.005		162.4	0.531	0.42	0.106
162.611	0.264	0.221	-0.004		162.6	0.531	0.419	0.107
162.811	0.264	0.221	-0.004		162.8	0.532	0.419	0.107
163.011	0.264	0.221	-0.004		163	0.532	0.419	0.107
163.211	0.264	0.221	-0.004		163.2	0.532	0.418	0.107
163.411	0.264	0.221	-0.004		163.4	0.532	0.418	0.107
163.611	0.264	0.221	-0.004		163.6	0.532	0.418	0.107
163.811	0.264	0.221	-0.005		163.8	0.532	0.418	0.107
164.011	0.264	0.221	-0.004		164	0.532	0.419	0.108
164.211	0.264	0.221	-0.004		164.2	0.532	0.419	0.107
164.411	0.263	0.22	-0.005		164.4	0.532	0.419	0.107
164.611	0.263	0.22	-0.005		164.6	0.532	0.419	0.108
164.811	0.262	0.22	-0.005		164.8	0.532	0.42	0.108
165.011	0.262	0.219	-0.005		165	0.532	0.42	0.108
165.211	0.262	0.219	-0.005		165.2	0.532	0.421	0.108
165.411	0.262	0.218	-0.005		165.4	0.531	0.421	0.108
165.611	0.262	0.218	-0.005		165.6	0.531	0.421	0.108
165.811	0.262	0.218	-0.005		165.8	0.531	0.421	0.108
166.011	0.262	0.218	-0.005		166	0.531	0.421	0.108
166.211	0.262	0.219	-0.004		166.2	0.531	0.421	0.108
166.411	0.262	0.218	-0.004		166.4	0.531	0.421	0.108
166.611	0.262	0.218	-0.004		166.6	0.53	0.42	0.108
166.811	0.262	0.219	-0.004		166.8	0.53	0.42	0.108
167.011	0.262	0.218	-0.004		167	0.53	0.419	0.107
167.211	0.262	0.219	-0.004		167.2	0.531	0.419	0.108
167.411	0.262	0.219	-0.004		167.4	0.531	0.419	0.107
167.611	0.262	0.219	-0.005		167.6	0.531	0.419	0.107
167.811	0.262	0.22	-0.005		167.8	0.531	0.419	0.107
168.011	0.262	0.22	-0.005		168	0.532	0.42	0.107
168.211	0.263	0.22	-0.005		168.2	0.532	0.419	0.107
168.411	0.263	0.22	-0.005		168.4	0.533	0.419	0.108
168.611	0.263	0.221	-0.005		168.6	0.534	0.42	0.109
168.811	0.263	0.221	-0.005		168.8	0.534	0.42	0.109
169.011	0.264	0.222	-0.004		169	0.535	0.421	0.11
169.211	0.263	0.221	-0.005		169.2	0.535	0.422	0.11
169.411	0.263	0.221	-0.005		169.4	0.535	0.421	0.111
169.611	0.263	0.221	-0.004		169.6	0.536	0.422	0.111
169.811	0.263	0.221	-0.004		169.8	0.536	0.422	0.112
170.011	0.262	0.221	-0.004		170	0.535	0.421	0.112
170.211	0.262	0.221	-0.004		170.2	0.535	0.421	0.112
170.411	0.262	0.22	-0.004		170.4	0.535	0.421	0.112
170.611	0.262	0.221	-0.004		170.6	0.534	0.421	0.112
170.811	0.262	0.221	-0.004		170.8	0.533	0.421	0.112
171.011	0.262	0.221	-0.004		171	0.533	0.421	0.112
171.211	0.262	0.221	-0.004		171.2	0.532	0.422	0.112
171.411	0.262	0.221	-0.004		171.4	0.531	0.421	0.111
171.611	0.263	0.221	-0.004		171.6	0.532	0.422	0.11
171.811	0.263	0.221	-0.004		171.8	0.532	0.422	0.11
172.011	0.264	0.222	-0.003		172	0.532	0.422	0.11
172.211	0.264	0.222	-0.003		172.2	0.532	0.422	0.11
172.411	0.264	0.223	-0.002		172.4	0.532	0.422	0.11
172.611	0.264	0.223	-0.003		172.6	0.533	0.423	0.109
172.811	0.264	0.223	-0.003		172.8	0.534	0.423	0.109
173.011	0.264	0.223	-0.003		173	0.534	0.423	0.11
173.211	0.264	0.222	-0.004		173.2	0.535	0.424	0.109
173.411	0.264	0.222	-0.004		173.4	0.534	0.423	0.11
173.611	0.263	0.222	-0.004		173.6	0.534	0.423	0.109
173.811	0.263	0.222	-0.005		173.8	0.534	0.423	0.11
174.011	0.262	0.221	-0.006		174	0.534	0.423	0.109
174.211	0.263	0.221	-0.006		174.2	0.534	0.423	0.109
174.411	0.262	0.221	-0.006		174.4	0.534	0.423	0.109
174.611	0.262	0.221	-0.007		174.6	0.534	0.423	0.11
174.811	0.263	0.221	-0.006		174.8	0.534	0.423	0.11
175.011	0.262	0.221	-0.006		175	0.534	0.423	0.111
175.211	0.262	0.221	-0.006		175.2	0.535	0.423	0.111
175.411	0.263	0.221	-0.006		175.4	0.535	0.423	0.111
175.611	0.263	0.22	-0.005		175.6	0.536	0.423	0.112
175.811	0.263	0.22	-0.005		175.8	0.536	0.423	0.112
176.011	0.263	0.22	-0.005		176	0.536	0.423	0.112
176.211	0.263	0.221	-0.004		176.2	0.536	0.424	0.112
176.411	0.262	0.22	-0.004		176.4	0.535	0.424	0.112
176.611	0.262	0.22	-0.005		176.6	0.536	0.424	0.113
176.811	0.262	0.219	-0.004		176.8	0.536	0.424	0.112
177.011	0.262	0.218	-0.005		177	0.535	0.424	0.112
177.211	0.261	0.218	-0.006		177.2	0.535	0.424	0.112
177.411	0.26	0.218	-0.006		177.4	0.535	0.423	0.111
177.611	0.26	0.218	-0.006		177.6	0.535	0.424	0.111
177.811	0.26	0.218	-0.007		177.8	0.534	0.423	0.111
178.011	0.26	0.218	-0.007		178	0.534	0.423	0.11
178.211	0.26	0.218	-0.007		178.2	0.534	0.423	0.111
178.411	0.26	0.219	-0.007		178.4	0.535	0.422	0.111
178.611	0.26	0.219	-0.007		178.6	0.535	0.423	0.111
178.811	0.261	0.22	-0.007		178.8	0.535	0.423	0.112
179.011	0.26	0.22	-0.007		179	0.535	0.423	0.112
179.211	0.261	0.22	-0.007		179.2	0.536	0.423	0.112
179.411	0.261	0.22	-0.006		179.4	0.537	0.424	0.113
179.611	0.262	0.22	-0.006		179.6	0.537	0.424	0.113
179.811	0.261	0.221	-0.006		179.8	0.537	0.424	0.114
180.011	0.261	0.22	-0.006		180	0.537	0.425	0.114
180.211	0.261	0.22	-0.006		180.2	0.537	0.425	0.114
180.411	0.261	0.22	-0.006		180.4	0.538	0.425	0.114
180.611	0.262	0.22	-0.006		180.6	0.539	0.426	0.115
180.811	0.262	0.219	-0.007		180.8	0.538	0.425	0.114
181.011	0.262	0.219	-0.006		181	0.539	0.425	0.115
181.211	0.262	0.219	-0.006		181.2	0.539	0.425	0.115
181.411	0.262	0.219	-0.007		181.4	0.539	0.424	0.114
181.611	0.262	0.219	-0.007		181.6	0.538	0.423	0.114
181.811	0.263	0.219	-0.007		181.8	0.538	0.423	0.114
182.011	0.263	0.218	-0.007		182	0.538	0.423	0.115
182.211	0.263	0.218	-0.007		182.2	0.538	0.422	0.114
182.411	0.263	0.218	-0.007		182.4	0.538	0.422	0.114
182.611	0.262	0.218	-0.007		182.6	0.537	0.422	0.114
182.811	0.262	0.219	-0.007		182.8	0.537	0.422	0.113
183.011	0.262	0.219	-0.007		183	0.536	0.422	0.113
183.211	0.262	0.22	-0.006		183.2	0.537	0.422	0.114
183.411	0.261	0.22	-0.005		183.4	0.537	0.422	0.113
183.611	0.261	0.22	-0.006		183.6	0.537	0.422	0.113
183.811	0.261	0.22	-0.006		183.8	0.537	0.422	0.113
184.011	0.26	0.22	-0.006		184	0.538	0.423	0.113
184.211	0.26	0.22	-0.006		184.2	0.538	0.424	0.114
184.411	0.261	0.221	-0.005		184.4	0.539	0.424	0.115
184.611	0.261	0.22	-0.005		184.6	0.539	0.425	0.115
184.811	0.261	0.22	-0.005		184.8	0.54	0.424	0.115
185.011	0.262	0.22	-0.005		185	0.54	0.425	0.115
185.211	0.262	0.22	-0.005		185.2	0.54	0.425	0.115
185.411	0.263	0.219	-0.004		185.4	0.54	0.424	0.115
185.611	0.264	0.22	-0.004		185.6	0.539	0.425	0.116
185.811	0.264	0.22	-0.004		185.8	0.54	0.425	0.116
186.011	0.265	0.22	-0.003		186	0.539	0.424	0.116
186.211	0.265	0.22	-0.004		186.2	0.539	0.424	0.116
186.411	0.265	0.22	-0.004		186.4	0.539	0.424	0.115
186.611	0.265	0.22	-0.004		186.6	0.539	0.424	0.116
186.811	0.264	0.22	-0.004		186.8	0.538	0.423	0.116
187.011	0.264	0.221	-0.004		187	0.538	0.423	0.115
187.211	0.263	0.221	-0.004		187.2	0.538	0.423	0.114
187.411	0.262	0.221	-0.004		187.4	0.538	0.423	0.114
187.611	0.261	0.22	-0.005		187.6	0.538	0.423	0.114
187.811	0.261	0.22	-0.005		187.8	0.538	0.423	0.114
188.011	0.26	0.22	-0.005		188	0.538	0.425	0.115
188.211	0.26	0.219	-0.005		188.2	0.538	0.425	0.115
188.411	0.261	0.219	-0.005		188.4	0.539	0.425	0.115
188.611	0.26	0.219	-0.005		188.6	0.539	0.426	0.115
188.811	0.261	0.219	-0.006		188.8	0.539	0.426	0.116
189.011	0.261	0.218	-0.006		189	0.539	0.427	0.116
189.211	0.261	0.218	-0.005		189.2	0.54	0.426	0.117
189.411	0.262	0.219	-0.005		189.4	0.54	0.426	0.117
189.611	0.263	0.219	-0.004		189.6	0.541	0.426	0.118
189.811	0.264	0.219	-0.004		189.8	0.541	0.425	0.117
190.011	0.264	0.22	-0.004		190	0.541	0.425	0.117
190.211	0.264	0.22	-0.004		190.2	0.541	0.425	0.117
190.411	0.264	0.219	-0.005		190.4	0.541	0.424	0.117
190.611	0.263	0.219	-0.005		190.6	0.541	0.424	0.117
190.811	0.263	0.219	-0.005		190.8	0.54	0.423	0.116
191.011	0.263	0.219	-0.006		191	0.54	0.423	0.116
191.211	0.262	0.219	-0.006		191.2	0.541	0.423	0.116
191.411	0.262	0.219	-0.005		191.4	0.54	0.423	0.116
191.611	0.262	0.219	-0.005		191.6	0.54	0.423	0.115
191.811	0.261	0.218	-0.006		191.8	0.54	0.423	0.115
192.011	0.261	0.218	-0.006		192	0.54	0.424	0.115
192.211	0.262	0.218	-0.006		192.2	0.54	0.424	0.115
192.411	0.262	0.219	-0.006		192.4	0.54	0.425	0.116
192.611	0.262	0.219	-0.006		192.6	0.54	0.426	0.116
192.811	0.262	0.219	-0.006		192.8	0.541	0.426	0.116
193.011	0.262	0.22	-0.006		193	0.541	0.426	0.116
193.211	0.262	0.22	-0.005		193.2	0.542	0.426	0.116
193.411	0.263	0.221	-0.004		193.4	0.542	0.425	0.115
193.611	0.263	0.221	-0.003		193.6	0.542	0.425	0.116
193.811	0.262	0.22	-0.004		193.8	0.542	0.425	0.116
194.011	0.263	0.221	-0.003		194	0.542	0.426	0.117
194.211	0.262	0.22	-0.004		194.2	0.541	0.426	0.117
194.411	0.262	0.22	-0.004		194.4	0.541	0.426	0.117
194.611	0.262	0.22	-0.004		194.6	0.541	0.427	0.117
194.811	0.262	0.22	-0.004		194.8	0.541	0.427	0.118
195.011	0.262	0.22	-0.005		195	0.542	0.427	0.118
195.211	0.262	0.219	-0.004		195.2	0.541	0.427	0.118
195.411	0.262	0.219	-0.005		195.4	0.541	0.427	0.118
195.611	0.262	0.219	-0.005		195.6	0.541	0.427	0.118
195.811	0.262	0.219	-0.005		195.8	0.542	0.427	0.118
196.011	0.262	0.219	-0.006		196	0.542	0.428	0.118
196.211	0.263	0.219	-0.006		196.2	0.542	0.428	0.118
196.411	0.262	0.218	-0.006		196.4	0.541	0.427	0.118
196.611	0.262	0.218	-0.007		196.6	0.541	0.427	0.118
196.811	0.262	0.218	-0.007		196.8	0.541	0.426	0.118
197.011	0.261	0.217	-0.007		197	0.541	0.426	0.118
197.211	0.261	0.217	-0.006		197.2	0.541	0.426	0.117
197.411	0.26	0.217	-0.006		197.4	0.54	0.426	0.117
197.611	0.26	0.216	-0.006		197.6	0.541	0.427	0.118
197.811	0.26	0.216	-0.006		197.8	0.541	0.426	0.119
198.011	0.261	0.216	-0.005		198	0.541	0.427	0.119
198.211	0.26	0.216	-0.006		198.2	0.541	0.427	0.12
198.411	0.261	0.216	-0.005		198.4	0.542	0.428	0.12
198.611	0.261	0.217	-0.005		198.6	0.543	0.428	0.12
198.811	0.261	0.217	-0.005		198.8	0.543	0.429	0.12
199.011	0.261	0.217	-0.005		199	0.543	0.429	0.12
199.211	0.262	0.218	-0.005		199.2	0.543	0.428	0.12
199.411	0.261	0.218	-0.005		199.4	0.542	0.428	0.119
199.611	0.261	0.218	-0.005		199.6	0.542	0.428	0.119
199.811	0.262	0.219	-0.006		199.8	0.542	0.427	0.118
200.011	0.262	0.218	-0.006		200	0.541	0.427	0.118
200.211	0.262	0.219	-0.006		200.2	0.54	0.426	0.118
200.411	0.261	0.218	-0.007		200.4	0.54	0.426	0.118
200.611	0.261	0.219	-0.007		200.6	0.539	0.425	0.118
200.811	0.261	0.219	-0.007		200.8	0.539	0.425	0.118
201.011	0.261	0.218	-0.007		201	0.539	0.425	0.118
201.211	0.26	0.218	-0.007		201.2	0.54	0.425	0.118
201.411	0.261	0.218	-0.007		201.4	0.54	0.425	0.118
201.611	0.261	0.218	-0.007		201.6	0.541	0.425	0.119
201.811	0.261	0.218	-0.006		201.8	0.541	0.425	0.119
202.011	0.261	0.218	-0.006		202	0.542	0.426	0.119
202.211	0.261	0.218	-0.006		202.2	0.543	0.427	0.12
202.411	0.261	0.218	-0.005		202.4	0.544	0.427	0.12
202.611	0.26	0.218	-0.005		202.6	0.545	0.428	0.12
202.811	0.26	0.217	-0.006		202.8	0.544	0.427	0.12
203.011	0.26	0.218	-0.005		203	0.543	0.427	0.12
203.211	0.261	0.218	-0.005		203.2	0.543	0.427	0.12
203.411	0.262	0.219	-0.004		203.4	0.542	0.427	0.119
203.611	0.262	0.219	-0.004		203.6	0.542	0.427	0.119
203.811	0.262	0.219	-0.004		203.8	0.542	0.427	0.119
204.011	0.262	0.218	-0.004		204	0.542	0.427	0.119
204.211	0.262	0.218	-0.005		204.2	0.541	0.427	0.121
204.411	0.262	0.218	-0.005		204.4	0.542	0.427	0.121
204.611	0.262	0.218	-0.006		204.6	0.541	0.428	0.121
204.811	0.261	0.218	-0.006		204.8	0.542	0.428	0.122
205.011	0.261	0.217	-0.006		205	0.542	0.428	0.122
205.211	0.26	0.218	-0.007		205.2	0.542	0.428	0.122
205.411	0.261	0.218	-0.008		205.4	0.541	0.428	0.122
205.611	0.261	0.218	-0.008		205.6	0.542	0.429	0.121
205.811	0.26	0.218	-0.009		205.8	0.542	0.428	0.121
206.011	0.26	0.217	-0.01		206	0.542	0.429	0.121
206.211	0.26	0.218	-0.01		206.2	0.543	0.429	0.121
206.411	0.26	0.218	-0.01		206.4	0.544	0.429	0.121
206.611	0.26	0.218	-0.01		206.6	0.544	0.429	0.121
206.811	0.26	0.218	-0.01		206.8	0.544	0.428	0.121
207.011	0.259	0.219	-0.01		207	0.544	0.428	0.12
207.211	0.26	0.219	-0.01		207.2	0.543	0.428	0.121
207.411	0.26	0.219	-0.009		207.4	0.543	0.428	0.121
207.611	0.26	0.219	-0.009		207.6	0.544	0.428	0.121
207.811	0.261	0.219	-0.008		207.8	0.543	0.428	0.121
208.011	0.26	0.219	-0.008		208	0.543	0.427	0.121
208.211	0.26	0.219	-0.008		208.2	0.543	0.428	0.122
208.411	0.26	0.218	-0.008		208.4	0.543	0.428	0.122
208.611	0.259	0.218	-0.008		208.6	0.543	0.427	0.121
208.811	0.26	0.218	-0.007		208.8	0.543	0.427	0.121
209.011	0.26	0.217	-0.007		209	0.543	0.427	0.121
209.211	0.26	0.218	-0.007		209.2	0.543	0.427	0.121
209.411	0.26	0.218	-0.007		209.4	0.544	0.427	0.121
209.611	0.261	0.218	-0.007		209.6	0.544	0.427	0.12
209.811	0.26	0.217	-0.007		209.8	0.544	0.427	0.12
210.011	0.261	0.217	-0.007		210	0.545	0.427	0.121
210.211	0.261	0.218	-0.006		210.2	0.545	0.427	0.121
210.411	0.261	0.217	-0.006		210.4	0.546	0.427	0.122
210.611	0.261	0.217	-0.007		210.6	0.546	0.428	0.123
210.811	0.261	0.217	-0.007		210.8	0.546	0.429	0.123
211.011	0.26	0.217	-0.007		211	0.546	0.429	0.123
211.211	0.261	0.218	-0.007		211.2	0.546	0.429	0.123
211.411	0.261	0.219	-0.007		211.4	0.546	0.429	0.122
211.611	0.261	0.219	-0.007		211.6	0.545	0.43	0.122
211.811	0.261	0.219	-0.006		211.8	0.545	0.43	0.122
212.011	0.26	0.218	-0.007		212	0.544	0.43	0.122
212.211	0.26	0.218	-0.008		212.2	0.544	0.429	0.122
212.411	0.26	0.219	-0.008		212.4	0.543	0.429	0.121
212.611	0.261	0.219	-0.007		212.6	0.542	0.429	0.122
212.811	0.262	0.22	-0.007		212.8	0.542	0.429	0.121
213.011	0.261	0.22	-0.007		213	0.542	0.429	0.122
213.211	0.261	0.22	-0.008		213.2	0.542	0.429	0.122
213.411	0.261	0.22	-0.007		213.4	0.542	0.428	0.122
213.611	0.262	0.22	-0.007		213.6	0.542	0.428	0.122
213.811	0.261	0.22	-0.008		213.8	0.542	0.428	0.122
214.011	0.262	0.219	-0.007		214	0.542	0.427	0.122
214.211	0.262	0.219	-0.007		214.2	0.543	0.427	0.123
214.411	0.261	0.219	-0.007		214.4	0.543	0.429	0.124
214.611	0.261	0.219	-0.007		214.6	0.544	0.429	0.123
214.811	0.261	0.219	-0.006		214.8	0.544	0.43	0.123
215.011	0.262	0.22	-0.006		215	0.544	0.43	0.122
215.211	0.262	0.22	-0.006		215.2	0.545	0.43	0.122
215.411	0.263	0.22	-0.006		215.4	0.545	0.43	0.122
215.611	0.262	0.219	-0.006		215.6	0.546	0.431	0.122
215.811	0.262	0.219	-0.006		215.8	0.545	0.431	0.122
216.011	0.262	0.219	-0.006		216	0.546	0.43	0.122
216.211	0.263	0.218	-0.006		216.2	0.546	0.43	0.122
216.411	0.263	0.218	-0.006		216.4	0.546	0.431	0.123
216.611	0.264	0.218	-0.006		216.6	0.546	0.431	0.123
216.811	0.264	0.218	-0.007		216.8	0.547	0.431	0.123
217.011	0.263	0.217	-0.007		217	0.547	0.431	0.124
217.211	0.264	0.217	-0.008		217.2	0.547	0.43	0.124
217.411	0.263	0.217	-0.007		217.4	0.546	0.429	0.124
217.611	0.263	0.218	-0.008		217.6	0.547	0.429	0.124
217.811	0.263	0.217	-0.007		217.8	0.546	0.429	0.123
218.011	0.262	0.217	-0.007		218	0.546	0.429	0.123
218.211	0.262	0.217	-0.006		218.2	0.546	0.429	0.124
218.411	0.262	0.217	-0.005		218.4	0.545	0.429	0.123
218.611	0.263	0.218	-0.005		218.6	0.545	0.43	0.123
218.811	0.263	0.218	-0.005		218.8	0.545	0.429	0.123
219.011	0.263	0.218	-0.005		219	0.546	0.429	0.123
219.211	0.263	0.219	-0.005		219.2	0.546	0.429	0.122
219.411	0.264	0.219	-0.004		219.4	0.546	0.429	0.122
219.611	0.263	0.219	-0.005		219.6	0.545	0.429	0.122
219.811	0.263	0.218	-0.005		219.8	0.545	0.429	0.122
220.011	0.262	0.218	-0.006		220	0.545	0.43	0.122
220.211	0.262	0.218	-0.007		220.2	0.545	0.43	0.123
220.411	0.262	0.218	-0.007		220.4	0.545	0.431	0.123
220.611	0.261	0.217	-0.008		220.6	0.545	0.43	0.124
220.811	0.261	0.217	-0.009		220.8	0.544	0.43	0.124
221.011	0.261	0.217	-0.009		221	0.544	0.43	0.124
221.211	0.26	0.217	-0.009		221.2	0.544	0.43	0.125
221.411	0.26	0.216	-0.009		221.4	0.544	0.429	0.124
221.611	0.26	0.216	-0.009		221.6	0.544	0.429	0.125
221.811	0.26	0.216	-0.008		221.8	0.543	0.429	0.124
222.011	0.259	0.215	-0.008		222	0.543	0.429	0.124
222.211	0.26	0.215	-0.007		222.2	0.543	0.43	0.125
222.411	0.26	0.216	-0.006		222.4	0.543	0.43	0.125
222.611	0.261	0.216	-0.006		222.6	0.544	0.43	0.124
222.811	0.261	0.216	-0.006		222.8	0.544	0.429	0.124
223.011	0.261	0.217	-0.006		223	0.545	0.429	0.124
223.211	0.262	0.217	-0.005		223.2	0.545	0.429	0.124
223.411	0.263	0.218	-0.005		223.4	0.545	0.43	0.124
223.611	0.263	0.218	-0.005		223.6	0.545	0.429	0.123
223.811	0.263	0.218	-0.006		223.8	0.546	0.43	0.124
224.011	0.262	0.219	-0.006		224	0.546	0.43	0.124
224.211	0.262	0.219	-0.007		224.2	0.547	0.431	0.124
224.411	0.262	0.219	-0.007		224.4	0.547	0.431	0.124
224.611	0.262	0.219	-0.008		224.6	0.546	0.431	0.125
224.811	0.262	0.219	-0.008		224.8	0.547	0.431	0.125
225.011	0.263	0.219	-0.007		225	0.547	0.431	0.125
225.211	0.262	0.218	-0.007		225.2	0.547	0.431	0.125
225.411	0.263	0.218	-0.007		225.4	0.547	0.431	0.125
225.611	0.262	0.217	-0.007		225.6	0.547	0.431	0.126
225.811	0.261	0.217	-0.007		225.8	0.547	0.431	0.126
226.011	0.261	0.217	-0.007		226	0.547	0.431	0.126
226.211	0.261	0.217	-0.007		226.2	0.548	0.432	0.126
226.411	0.261	0.218	-0.007		226.4	0.547	0.431	0.125
226.611	0.262	0.217	-0.007		226.6	0.547	0.431	0.125
226.811	0.262	0.217	-0.007		226.8	0.547	0.431	0.125
227.011	0.262	0.218	-0.007		227	0.547	0.431	0.125
227.211	0.263	0.217	-0.007		227.2	0.546	0.431	0.125
227.411	0.263	0.218	-0.007		227.4	0.547	0.431	0.126
227.611	0.263	0.217	-0.007		227.6	0.546	0.43	0.125
227.811	0.262	0.217	-0.008		227.8	0.546	0.43	0.126
228.011	0.262	0.217	-0.008		228	0.546	0.43	0.126
228.211	0.263	0.217	-0.008		228.2	0.546	0.43	0.125
228.411	0.263	0.217	-0.008		228.4	0.547	0.429	0.126
228.611	0.263	0.216	-0.008		228.6	0.546	0.429	0.126
228.811	0.264	0.216	-0.008		228.8	0.547	0.429	0.126
229.011	0.264	0.216	-0.008		229	0.546	0.429	0.126
229.211	0.264	0.216	-0.008		229.2	0.546	0.428	0.126
229.411	0.264	0.216	-0.008		229.4	0.546	0.429	0.126
229.611	0.263	0.216	-0.008		229.6	0.545	0.428	0.126
229.811	0.263	0.216	-0.009		229.8	0.545	0.428	0.125
230.011	0.263	0.216	-0.008		230	0.545	0.428	0.125
230.211	0.263	0.216	-0.009		230.2	0.545	0.428	0.125
230.411	0.263	0.216	-0.008		230.4	0.544	0.428	0.124
230.611	0.262	0.216	-0.008		230.6	0.544	0.428	0.124
230.811	0.262	0.216	-0.008		230.8	0.544	0.428	0.124
231.011	0.262	0.217	-0.008		231	0.544	0.429	0.125
231.211	0.261	0.216	-0.007		231.2	0.544	0.43	0.125
231.411	0.261	0.217	-0.007		231.4	0.545	0.43	0.126
231.611	0.261	0.217	-0.007		231.6	0.545	0.43	0.126
231.811	0.261	0.218	-0.007		231.8	0.546	0.43	0.126
232.011	0.261	0.218	-0.006		232	0.546	0.431	0.126
232.211	0.262	0.218	-0.006		232.2	0.547	0.432	0.127
232.411	0.261	0.218	-0.006		232.4	0.548	0.432	0.127
232.611	0.261	0.218	-0.007		232.6	0.548	0.432	0.127
232.811	0.262	0.218	-0.007		232.8	0.548	0.432	0.127
233.011	0.261	0.218	-0.008		233	0.548	0.432	0.127
233.211	0.262	0.217	-0.008		233.2	0.547	0.431	0.126
233.411	0.261	0.217	-0.008		233.4	0.547	0.431	0.126
233.611	0.261	0.217	-0.008		233.6	0.546	0.431	0.126
233.811	0.261	0.216	-0.009		233.8	0.547	0.43	0.126
234.011	0.261	0.216	-0.009		234	0.547	0.43	0.126
234.211	0.261	0.215	-0.009		234.2	0.547	0.43	0.126
234.411	0.261	0.215	-0.009		234.4	0.547	0.429	0.126
234.611	0.261	0.215	-0.009		234.6	0.547	0.43	0.126
234.811	0.261	0.216	-0.01		234.8	0.546	0.43	0.126
235.011	0.261	0.216	-0.009		235	0.546	0.43	0.126
235.211	0.261	0.216	-0.009		235.2	0.546	0.431	0.127
235.411	0.262	0.217	-0.008		235.4	0.546	0.431	0.127
235.611	0.262	0.217	-0.008		235.6	0.546	0.431	0.127
235.811	0.262	0.218	-0.008		235.8	0.546	0.431	0.126
236.011	0.262	0.218	-0.008		236	0.546	0.431	0.126
236.211	0.262	0.217	-0.008		236.2	0.546	0.431	0.126
236.411	0.263	0.217	-0.008		236.4	0.546	0.43	0.126
236.611	0.263	0.217	-0.008		236.6	0.546	0.43	0.126
236.811	0.263	0.217	-0.008		236.8	0.546	0.429	0.125
237.011	0.264	0.217	-0.008		237	0.546	0.429	0.125
237.211	0.264	0.217	-0.008		237.2	0.545	0.429	0.125
237.411	0.264	0.217	-0.008		237.4	0.546	0.429	0.125
237.611	0.264	0.216	-0.008		237.6	0.546	0.43	0.124
237.811	0.264	0.216	-0.008		237.8	0.547	0.43	0.125
238.011	0.264	0.216	-0.008		238	0.546	0.43	0.126
238.211	0.263	0.216	-0.009		238.2	0.547	0.431	0.126
238.411	0.262	0.215	-0.009		238.4	0.547	0.431	0.126
238.611	0.262	0.215	-0.009		238.6	0.547	0.432	0.126
238.811	0.262	0.215	-0.01		238.8	0.547	0.433	0.126
239.011	0.261	0.215	-0.01		239	0.547	0.433	0.127
239.211	0.261	0.214	-0.01		239.2	0.549	0.434	0.128
239.411	0.26	0.214	-0.011		239.4	0.549	0.434	0.128
239.611	0.26	0.214	-0.011		239.6	0.549	0.433	0.128
239.811	0.26	0.215	-0.01		239.8	0.549	0.432	0.128
240.011	0.26	0.214	-0.01		240	0.549	0.433	0.129
240.211	0.26	0.215	-0.01		240.2	0.55	0.433	0.129
240.411	0.261	0.215	-0.01		240.4	0.55	0.433	0.129
240.611	0.261	0.215	-0.009		240.6	0.551	0.432	0.129
240.811	0.261	0.216	-0.009		240.8	0.55	0.432	0.128
241.011	0.262	0.216	-0.008		241	0.55	0.432	0.128
241.211	0.262	0.216	-0.008		241.2	0.55	0.432	0.129
241.411	0.261	0.216	-0.008		241.4	0.55	0.432	0.129
241.611	0.262	0.216	-0.008		241.6	0.549	0.432	0.129
241.811	0.262	0.216	-0.008		241.8	0.549	0.432	0.13
242.011	0.262	0.216	-0.008		242	0.549	0.432	0.13
242.211	0.262	0.216	-0.008		242.2	0.549	0.432	0.13
242.411	0.262	0.215	-0.008		242.4	0.549	0.433	0.13
242.611	0.262	0.215	-0.009		242.6	0.549	0.433	0.129
242.811	0.261	0.215	-0.009		242.8	0.549	0.433	0.13
243.011	0.261	0.215	-0.01		243	0.549	0.433	0.13
243.211	0.261	0.215	-0.01		243.2	0.55	0.433	0.13
243.411	0.261	0.215	-0.01		243.4	0.549	0.432	0.13
243.611	0.261	0.215	-0.01		243.6	0.549	0.432	0.13
243.811	0.261	0.215	-0.01		243.8	0.55	0.432	0.13
244.011	0.261	0.215	-0.01		244	0.551	0.432	0.131
244.211	0.261	0.215	-0.01		244.2	0.551	0.433	0.13
244.411	0.261	0.216	-0.01		244.4	0.551	0.433	0.13
244.611	0.261	0.216	-0.009		244.6	0.551	0.433	0.13
244.811	0.261	0.216	-0.009		244.8	0.551	0.433	0.129
245.011	0.262	0.216	-0.009		245	0.551	0.433	0.129
245.211	0.262	0.216	-0.009		245.2	0.551	0.433	0.129
245.411	0.262	0.216	-0.009		245.4	0.55	0.433	0.129
245.611	0.261	0.217	-0.008		245.6	0.55	0.433	0.129
245.811	0.262	0.217	-0.008		245.8	0.55	0.432	0.128
246.011	0.262	0.217	-0.007		246	0.549	0.432	0.128
246.211	0.263	0.217	-0.008		246.2	0.549	0.433	0.128
246.411	0.263	0.217	-0.008		246.4	0.549	0.433	0.128
246.611	0.263	0.217	-0.008		246.6	0.549	0.433	0.128
246.811	0.263	0.217	-0.008		246.8	0.549	0.433	0.128
247.011	0.263	0.217	-0.009		247	0.549	0.433	0.129
247.211	0.263	0.217	-0.008		247.2	0.549	0.432	0.129
247.411	0.263	0.217	-0.008		247.4	0.548	0.432	0.129
247.611	0.262	0.216	-0.008		247.6	0.548	0.432	0.129
247.811	0.262	0.216	-0.009		247.8	0.549	0.432	0.13
248.011	0.262	0.216	-0.009		248	0.549	0.432	0.13
248.211	0.262	0.216	-0.008		248.2	0.549	0.433	0.13
248.411	0.262	0.216	-0.008		248.4	0.549	0.434	0.131
248.611	0.263	0.216	-0.007		248.6	0.549	0.434	0.131
248.811	0.263	0.217	-0.007		248.8	0.549	0.434	0.13
249.011	0.263	0.217	-0.007		249	0.549	0.434	0.13
249.211	0.263	0.217	-0.007		249.2	0.549	0.433	0.13
249.411	0.262	0.216	-0.007		249.4	0.549	0.434	0.13
249.611	0.262	0.216	-0.008		249.6	0.549	0.433	0.129
249.811	0.263	0.217	-0.007		249.8	0.549	0.433	0.129
250.011	0.263	0.217	-0.007		250	0.55	0.433	0.129
250.211	0.262	0.217	-0.007		250.2	0.55	0.433	0.129
250.411	0.262	0.217	-0.007		250.4	0.552	0.433	0.129
250.611	0.262	0.217	-0.007		250.6	0.552	0.433	0.129
250.811	0.262	0.217	-0.007		250.8	0.552	0.433	0.13
251.011	0.262	0.217	-0.007		251	0.552	0.433	0.13
251.211	0.261	0.217	-0.007		251.2	0.552	0.433	0.129
251.411	0.261	0.217	-0.007		251.4	0.552	0.433	0.129
251.611	0.261	0.216	-0.007		251.6	0.552	0.433	0.129
251.811	0.261	0.216	-0.007		251.8	0.552	0.434	0.129
252.011	0.261	0.216	-0.007		252	0.552	0.434	0.129
252.211	0.262	0.216	-0.006		252.2	0.552	0.434	0.129
252.411	0.262	0.217	-0.006		252.4	0.552	0.435	0.129
252.611	0.262	0.217	-0.006		252.6	0.552	0.435	0.129
252.811	0.262	0.217	-0.007		252.8	0.551	0.433	0.128
253.011	0.262	0.216	-0.007		253	0.551	0.434	0.128
253.211	0.262	0.216	-0.008		253.2	0.551	0.435	0.129
253.411	0.262	0.216	-0.008		253.4	0.55	0.434	0.129
253.611	0.263	0.217	-0.008		253.6	0.55	0.434	0.13
253.811	0.263	0.217	-0.008		253.8	0.55	0.434	0.13
254.011	0.263	0.217	-0.008		254	0.55	0.434	0.13
254.211	0.263	0.217	-0.009		254.2	0.55	0.435	0.131
254.411	0.263	0.217	-0.009		254.4	0.551	0.435	0.132
254.611	0.263	0.217	-0.008		254.6	0.551	0.435	0.132
254.811	0.263	0.217	-0.008		254.8	0.551	0.435	0.131
255.011	0.262	0.217	-0.008		255	0.551	0.435	0.131
255.211	0.262	0.216	-0.009		255.2	0.55	0.434	0.131
255.411	0.263	0.216	-0.008		255.4	0.55	0.435	0.131
255.611	0.263	0.216	-0.008		255.6	0.551	0.434	0.132
255.811	0.263	0.216	-0.008		255.8	0.551	0.434	0.132
256.011	0.262	0.217	-0.007		256	0.551	0.434	0.132
256.211	0.262	0.217	-0.007		256.2	0.551	0.434	0.132
256.411	0.261	0.217	-0.007		256.4	0.551	0.434	0.132
256.611	0.261	0.216	-0.008		256.6	0.551	0.434	0.132
256.811	0.26	0.216	-0.008		256.8	0.552	0.434	0.132
257.011	0.261	0.217	-0.008		257	0.552	0.435	0.133
257.211	0.261	0.217	-0.008		257.2	0.552	0.435	0.133
257.411	0.26	0.217	-0.008		257.4	0.551	0.435	0.134
257.611	0.261	0.217	-0.008		257.6	0.552	0.435	0.134
257.811	0.26	0.216	-0.009		257.8	0.552	0.435	0.134
258.011	0.26	0.216	-0.01		258	0.552	0.436	0.134
258.211	0.26	0.216	-0.01		258.2	0.553	0.436	0.134
258.411	0.26	0.215	-0.009		258.4	0.553	0.436	0.134
258.611	0.26	0.215	-0.009		258.6	0.553	0.436	0.134
258.811	0.26	0.215	-0.01		258.8	0.552	0.436	0.133
259.011	0.26	0.215	-0.009		259	0.552	0.436	0.133
259.211	0.261	0.215	-0.008		259.2	0.551	0.435	0.133
259.411	0.261	0.216	-0.008		259.4	0.551	0.435	0.132
259.611	0.261	0.216	-0.008		259.6	0.551	0.434	0.132
259.811	0.261	0.216	-0.008		259.8	0.551	0.435	0.132
260.011	0.261	0.217	-0.008		260	0.551	0.435	0.132
260.211	0.261	0.216	-0.008		260.2	0.551	0.436	0.132
260.411	0.261	0.217	-0.008		260.4	0.551	0.435	0.132
260.611	0.261	0.217	-0.007		260.6	0.551	0.435	0.132
260.811	0.261	0.218	-0.007		260.8	0.551	0.435	0.132
261.011	0.262	0.218	-0.007		261	0.551	0.435	0.132
261.211	0.261	0.218	-0.008		261.2	0.551	0.435	0.132
261.411	0.261	0.217	-0.008		261.4	0.552	0.435	0.132
261.611	0.261	0.217	-0.008		261.6	0.552	0.435	0.131
261.811	0.261	0.217	-0.008		261.8	0.553	0.435	0.131
262.011	0.261	0.216	-0.008		262	0.552	0.435	0.131
262.211	0.261	0.217	-0.008		262.2	0.552	0.434	0.131
262.411	0.261	0.217	-0.008		262.4	0.552	0.434	0.132
262.611	0.261	0.217	-0.008		262.6	0.552	0.434	0.132
262.811	0.262	0.217	-0.008		262.8	0.552	0.434	0.132
263.011	0.263	0.217	-0.007		263	0.552	0.434	0.132
263.211	0.263	0.217	-0.008		263.2	0.552	0.434	0.132
263.411	0.263	0.217	-0.008		263.4	0.552	0.435	0.133
263.611	0.263	0.217	-0.008		263.6	0.551	0.435	0.134
263.811	0.263	0.217	-0.009		263.8	0.551	0.436	0.134
264.011	0.263	0.216	-0.009		264	0.551	0.436	0.133
264.211	0.263	0.216	-0.009		264.2	0.551	0.435	0.133
264.411	0.263	0.217	-0.008		264.4	0.55	0.434	0.133
264.611	0.263	0.216	-0.009		264.6	0.551	0.434	0.132
264.811	0.262	0.215	-0.01		264.8	0.551	0.434	0.132
265.011	0.262	0.215	-0.01		265	0.552	0.434	0.132
265.211	0.261	0.215	-0.01		265.2	0.552	0.434	0.132
265.411	0.261	0.215	-0.01		265.4	0.553	0.434	0.132
265.611	0.261	0.215	-0.009		265.6	0.552	0.433	0.131
265.811	0.262	0.215	-0.009		265.8	0.552	0.432	0.13
266.011	0.262	0.215	-0.01		266	0.552	0.432	0.131
266.211	0.262	0.215	-0.01		266.2	0.552	0.432	0.132
266.411	0.262	0.216	-0.01		266.4	0.552	0.432	0.132
266.611	0.262	0.216	-0.01		266.6	0.553	0.432	0.132
266.811	0.262	0.215	-0.01		266.8	0.552	0.433	0.133
267.011	0.262	0.215	-0.01		267	0.552	0.433	0.133
267.211	0.262	0.215	-0.01		267.2	0.551	0.433	0.133
267.411	0.262	0.215	-0.009		267.4	0.551	0.433	0.134
267.611	0.262	0.216	-0.009		267.6	0.551	0.433	0.134
267.811	0.261	0.215	-0.009		267.8	0.551	0.433	0.134
268.011	0.261	0.215	-0.009		268	0.551	0.433	0.133
268.211	0.261	0.215	-0.009		268.2	0.551	0.433	0.134
268.411	0.261	0.216	-0.008		268.4	0.551	0.433	0.134
268.611	0.261	0.216	-0.008		268.6	0.551	0.433	0.134
268.811	0.261	0.216	-0.008		268.8	0.552	0.433	0.134
269.011	0.262	0.216	-0.007		269	0.552	0.434	0.134
269.211	0.262	0.217	-0.007		269.2	0.552	0.433	0.134
269.411	0.263	0.217	-0.007		269.4	0.552	0.433	0.133
269.611	0.263	0.217	-0.007		269.6	0.552	0.433	0.133
269.811	0.263	0.217	-0.007		269.8	0.552	0.434	0.134
270.011	0.263	0.216	-0.007		270	0.552	0.434	0.135
270.211	0.263	0.217	-0.007		270.2	0.552	0.434	0.134
270.411	0.263	0.216	-0.008		270.4	0.552	0.435	0.134
270.611	0.264	0.216	-0.008		270.6	0.552	0.435	0.135
270.811	0.264	0.216	-0.009		270.8	0.552	0.435	0.135
271.011	0.263	0.216	-0.009		271	0.552	0.436	0.135
271.211	0.264	0.216	-0.009		271.2	0.553	0.436	0.135
271.411	0.263	0.216	-0.009		271.4	0.554	0.436	0.136
271.611	0.263	0.216	-0.009		271.6	0.554	0.436	0.136
271.811	0.263	0.215	-0.009		271.8	0.554	0.436	0.136
272.011	0.262	0.216	-0.009		272	0.554	0.436	0.136
272.211	0.262	0.216	-0.009		272.2	0.554	0.436	0.136
272.411	0.262	0.216	-0.009		272.4	0.554	0.435	0.135
272.611	0.262	0.216	-0.009		272.6	0.555	0.435	0.135
272.811	0.262	0.216	-0.009		272.8	0.555	0.435	0.135
273.011	0.262	0.217	-0.008		273	0.555	0.435	0.135
273.211	0.262	0.217	-0.008		273.2	0.555	0.435	0.135
273.411	0.262	0.216	-0.008		273.4	0.555	0.435	0.134
273.611	0.262	0.216	-0.008		273.6	0.555	0.435	0.134
273.811	0.263	0.216	-0.008		273.8	0.554	0.435	0.134
274.011	0.262	0.216	-0.008		274	0.554	0.435	0.134
274.211	0.262	0.216	-0.008		274.2	0.554	0.435	0.134
274.411	0.262	0.216	-0.009		274.4	0.554	0.435	0.135
274.611	0.262	0.216	-0.009		274.6	0.554	0.436	0.135
274.811	0.262	0.215	-0.009		274.8	0.554	0.435	0.135
275.011	0.262	0.215	-0.008		275	0.554	0.436	0.135
275.211	0.262	0.215	-0.009		275.2	0.554	0.435	0.134
275.411	0.262	0.215	-0.009		275.4	0.554	0.435	0.134
275.611	0.262	0.214	-0.009		275.6	0.554	0.435	0.134
275.811	0.262	0.214	-0.009		275.8	0.553	0.435	0.134
276.011	0.261	0.214	-0.009		276	0.553	0.435	0.134
276.211	0.261	0.214	-0.009		276.2	0.553	0.435	0.133
276.411	0.26	0.214	-0.009		276.4	0.553	0.434	0.133
276.611	0.261	0.214	-0.009		276.6	0.553	0.434	0.133
276.811	0.261	0.214	-0.009		276.8	0.554	0.434	0.133
277.011	0.261	0.214	-0.009		277	0.554	0.434	0.134
277.211	0.261	0.214	-0.009		277.2	0.554	0.434	0.135
277.411	0.261	0.214	-0.009		277.4	0.555	0.434	0.135
277.611	0.261	0.214	-0.009		277.6	0.555	0.434	0.135
277.811	0.261	0.214	-0.009		277.8	0.555	0.435	0.135
278.011	0.262	0.215	-0.009		278	0.555	0.435	0.135
278.211	0.262	0.216	-0.008		278.2	0.555	0.435	0.135
278.411	0.263	0.216	-0.008		278.4	0.555	0.435	0.135
278.611	0.263	0.216	-0.008		278.6	0.555	0.435	0.135
278.811	0.263	0.216	-0.007		278.8	0.554	0.435	0.134
279.011	0.263	0.216	-0.007		279	0.554	0.434	0.134
279.211	0.263	0.216	-0.007		279.2	0.553	0.434	0.134
279.411	0.263	0.216	-0.007		279.4	0.554	0.435	0.134
279.611	0.263	0.216	-0.007		279.6	0.553	0.435	0.134
279.811	0.263	0.216	-0.007		279.8	0.553	0.435	0.133
280.011	0.262	0.216	-0.008		280	0.552	0.435	0.134
280.211	0.262	0.216	-0.008		280.2	0.553	0.435	0.134
280.411	0.261	0.216	-0.009		280.4	0.553	0.435	0.134
280.611	0.261	0.216	-0.009		280.6	0.552	0.435	0.134
280.811	0.262	0.216	-0.009		280.8	0.553	0.435	0.134
281.011	0.261	0.215	-0.009		281	0.553	0.435	0.135
281.211	0.262	0.216	-0.009		281.2	0.553	0.436	0.134
281.411	0.262	0.215	-0.009		281.4	0.553	0.436	0.135
281.611	0.262	0.216	-0.009		281.6	0.553	0.435	0.135
281.811	0.262	0.216	-0.01		281.8	0.553	0.435	0.134
282.011	0.261	0.215	-0.01		282	0.552	0.435	0.135
282.211	0.262	0.216	-0.009		282.2	0.552	0.435	0.134
282.411	0.261	0.215	-0.009		282.4	0.553	0.435	0.135
282.611	0.262	0.215	-0.009		282.6	0.553	0.434	0.135
282.811	0.262	0.215	-0.009		282.8	0.553	0.434	0.135
283.011	0.262	0.215	-0.009		283	0.552	0.434	0.135
283.211	0.262	0.216	-0.008		283.2	0.553	0.434	0.136
283.411	0.262	0.216	-0.008		283.4	0.553	0.435	0.136
283.611	0.262	0.215	-0.008		283.6	0.553	0.434	0.135
283.811	0.262	0.215	-0.008		283.8	0.553	0.434	0.136
284.011	0.262	0.215	-0.009		284	0.554	0.435	0.136
284.211	0.261	0.215	-0.008		284.2	0.554	0.435	0.136
284.411	0.261	0.216	-0.008		284.4	0.554	0.435	0.135
284.611	0.261	0.216	-0.008		284.6	0.554	0.436	0.135
284.811	0.262	0.216	-0.007		284.8	0.554	0.436	0.135
285.011	0.262	0.215	-0.008		285	0.553	0.436	0.135
285.211	0.262	0.215	-0.008		285.2	0.553	0.436	0.135
285.411	0.262	0.214	-0.009		285.4	0.553	0.436	0.135
285.611	0.261	0.214	-0.01		285.6	0.553	0.436	0.134
285.811	0.261	0.214	-0.01		285.8	0.554	0.436	0.135
286.011	0.261	0.214	-0.01		286	0.554	0.437	0.136
286.211	0.261	0.214	-0.011		286.2	0.554	0.437	0.137
286.411	0.261	0.213	-0.011		286.4	0.555	0.437	0.137
286.611	0.261	0.214	-0.011		286.6	0.555	0.437	0.137
286.811	0.261	0.213	-0.01		286.8	0.555	0.437	0.137
287.011	0.261	0.213	-0.01		287	0.556	0.437	0.137
287.211	0.261	0.214	-0.01		287.2	0.556	0.437	0.137
287.411	0.261	0.214	-0.01		287.4	0.556	0.436	0.137
287.611	0.261	0.214	-0.01		287.6	0.555	0.435	0.136
287.811	0.261	0.214	-0.01		287.8	0.555	0.435	0.136
288.011	0.26	0.214	-0.01		288	0.555	0.436	0.135
288.211	0.26	0.214	-0.01		288.2	0.554	0.435	0.135
288.411	0.26	0.214	-0.01		288.4	0.554	0.435	0.135
288.611	0.26	0.215	-0.009		288.6	0.553	0.435	0.135
288.811	0.261	0.214	-0.01		288.8	0.553	0.435	0.134
289.011	0.261	0.214	-0.01		289	0.552	0.435	0.134
289.211	0.26	0.214	-0.01		289.2	0.552	0.435	0.134
289.411	0.26	0.214	-0.01		289.4	0.551	0.434	0.134
289.611	0.26	0.214	-0.01		289.6	0.551	0.434	0.134
289.811	0.26	0.214	-0.01		289.8	0.552	0.434	0.135
290.011	0.259	0.214	-0.01		290	0.552	0.434	0.136
290.211	0.259	0.214	-0.01		290.2	0.553	0.435	0.136
290.411	0.259	0.214	-0.01		290.4	0.553	0.436	0.136
290.611	0.259	0.215	-0.009		290.6	0.554	0.437	0.137
290.811	0.259	0.215	-0.009		290.8	0.554	0.437	0.137
291.011	0.259	0.215	-0.009		291	0.554	0.437	0.137
291.211	0.259	0.215	-0.009		291.2	0.554	0.437	0.137
291.411	0.259	0.215	-0.009		291.4	0.553	0.437	0.136
291.611	0.26	0.215	-0.01		291.6	0.553	0.437	0.136
291.811	0.259	0.215	-0.01		291.8	0.553	0.438	0.137
292.011	0.259	0.215	-0.011		292	0.553	0.437	0.136
292.211	0.259	0.214	-0.011		292.2	0.554	0.437	0.136
292.411	0.26	0.215	-0.011		292.4	0.554	0.437	0.136
292.611	0.26	0.215	-0.011		292.6	0.554	0.437	0.136
292.811	0.26	0.215	-0.012		292.8	0.554	0.437	0.136
293.011	0.261	0.216	-0.011		293	0.554	0.436	0.136
293.211	0.26	0.216	-0.011		293.2	0.554	0.436	0.136
293.411	0.26	0.216	-0.011		293.4	0.554	0.436	0.135
293.611	0.26	0.216	-0.011		293.6	0.554	0.435	0.135
293.811	0.26	0.216	-0.011		293.8	0.554	0.436	0.136
294.011	0.26	0.216	-0.011		294	0.555	0.436	0.137
294.211	0.259	0.216	-0.011		294.2	0.555	0.436	0.137
294.411	0.26	0.216	-0.01		294.4	0.555	0.436	0.137
294.611	0.259	0.216	-0.01		294.6	0.554	0.436	0.137
294.811	0.26	0.216	-0.009		294.8	0.554	0.435	0.136
295.011	0.26	0.216	-0.01		295	0.553	0.435	0.136
295.211	0.261	0.216	-0.01		295.2	0.553	0.435	0.135
295.411	0.261	0.216	-0.01		295.4	0.552	0.434	0.135
295.611	0.262	0.216	-0.009		295.6	0.553	0.435	0.136
295.811	0.261	0.215	-0.009		295.8	0.554	0.435	0.136
296.011	0.261	0.215	-0.009		296	0.553	0.434	0.135
296.211	0.262	0.215	-0.009		296.2	0.554	0.435	0.136
296.411	0.262	0.215	-0.009		296.4	0.554	0.434	0.136
296.611	0.262	0.215	-0.009		296.6	0.554	0.435	0.136
296.811	0.262	0.215	-0.008		296.8	0.554	0.435	0.137
297.011	0.262	0.215	-0.008		297	0.555	0.435	0.138
297.211	0.262	0.215	-0.009		297.2	0.555	0.435	0.138
297.411	0.262	0.215	-0.009		297.4	0.555	0.436	0.139
297.611	0.262	0.215	-0.009		297.6	0.556	0.436	0.139
297.811	0.261	0.215	-0.01		297.8	0.555	0.436	0.139
298.011	0.261	0.215	-0.011		298	0.556	0.436	0.139
298.211	0.261	0.215	-0.011		298.2	0.556	0.436	0.14
298.411	0.26	0.215	-0.011		298.4	0.556	0.436	0.139
298.611	0.26	0.215	-0.011		298.6	0.555	0.436	0.139
298.811	0.261	0.216	-0.011		298.8	0.555	0.436	0.138
299.011	0.261	0.216	-0.011		299	0.554	0.436	0.138
299.211	0.262	0.217	-0.01		299.2	0.555	0.436	0.138
299.411	0.262	0.217	-0.01		299.4	0.554	0.436	0.138
299.611	0.261	0.217	-0.01		299.6	0.555	0.436	0.138
299.811	0.26	0.217	-0.01		299.8	0.554	0.435	0.137
300.011	0.261	0.216	-0.009		300	0.554	0.435	0.137
300.211	0.261	0.217	-0.009		300.2	0.554	0.435	0.136
300.411	0.261	0.217	-0.009		300.4	0.554	0.434	0.136
300.611	0.26	0.216	-0.008		300.6	0.555	0.435	0.137
300.811	0.26	0.216	-0.008		300.8	0.555	0.435	0.137
301.011	0.259	0.216	-0.008		301	0.555	0.435	0.136
301.211	0.259	0.216	-0.008		301.2	0.555	0.435	0.136
301.411	0.259	0.216	-0.009		301.4	0.555	0.435	0.136
301.611	0.259	0.216	-0.009		301.6	0.555	0.435	0.136
301.811	0.259	0.216	-0.01		301.8	0.555	0.435	0.136
302.011	0.259	0.215	-0.01		302	0.555	0.435	0.136
302.211	0.259	0.215	-0.01		302.2	0.555	0.435	0.137
302.411	0.259	0.216	-0.009		302.4	0.554	0.435	0.136
302.611	0.26	0.215	-0.01		302.6	0.554	0.435	0.137
302.811	0.261	0.215	-0.01		302.8	0.554	0.435	0.137
303.011	0.261	0.215	-0.01		303	0.554	0.435	0.138
303.211	0.261	0.214	-0.01		303.2	0.555	0.436	0.138
303.411	0.261	0.214	-0.01		303.4	0.554	0.435	0.138
303.611	0.261	0.214	-0.01		303.6	0.555	0.436	0.139
303.811	0.261	0.214	-0.01		303.8	0.555	0.436	0.139
304.011	0.261	0.214	-0.011		304	0.555	0.436	0.139
304.211	0.261	0.215	-0.011		304.2	0.556	0.436	0.14
304.411	0.26	0.214	-0.011		304.4	0.557	0.437	0.14
304.611	0.259	0.214	-0.011		304.6	0.556	0.436	0.14
304.811	0.259	0.214	-0.011		304.8	0.556	0.436	0.14
305.011	0.259	0.215	-0.011		305	0.557	0.436	0.14
305.211	0.259	0.215	-0.011		305.2	0.557	0.437	0.14
305.411	0.259	0.215	-0.012		305.4	0.557	0.438	0.14
305.611	0.259	0.215	-0.012		305.6	0.557	0.438	0.14
305.811	0.259	0.215	-0.011		305.8	0.557	0.437	0.14
306.011	0.26	0.215	-0.011		306	0.557	0.437	0.14
306.211	0.26	0.215	-0.011		306.2	0.557	0.437	0.14
306.411	0.261	0.215	-0.011		306.4	0.556	0.437	0.14
306.611	0.261	0.214	-0.011		306.6	0.557	0.437	0.14
306.811	0.262	0.214	-0.012		306.8	0.557	0.438	0.14
307.011	0.261	0.213	-0.011		307	0.558	0.439	0.14
307.211	0.261	0.213	-0.012		307.2	0.558	0.439	0.14
307.411	0.261	0.213	-0.011		307.4	0.558	0.439	0.14
307.611	0.261	0.214	-0.011		307.6	0.557	0.439	0.14
307.811	0.261	0.214	-0.011		307.8	0.558	0.439	0.14
308.011	0.261	0.214	-0.011		308	0.557	0.439	0.14
308.211	0.261	0.213	-0.011		308.2	0.557	0.439	0.14
308.411	0.26	0.213	-0.011		308.4	0.557	0.438	0.14
308.611	0.26	0.213	-0.01		308.6	0.556	0.437	0.139
308.811	0.26	0.214	-0.01		308.8	0.556	0.437	0.14
309.011	0.26	0.214	-0.011		309	0.556	0.437	0.14
309.211	0.259	0.213	-0.012		309.2	0.556	0.437	0.14
309.411	0.258	0.213	-0.012		309.4	0.555	0.436	0.139
309.611	0.258	0.213	-0.012		309.6	0.555	0.435	0.139
309.811	0.258	0.213	-0.012		309.8	0.554	0.435	0.139
310.011	0.258	0.213	-0.012		310	0.554	0.436	0.14
310.211	0.258	0.213	-0.012		310.2	0.555	0.436	0.14
310.411	0.258	0.212	-0.013		310.4	0.554	0.435	0.14
310.611	0.258	0.212	-0.013		310.6	0.555	0.435	0.14
310.811	0.258	0.212	-0.013		310.8	0.554	0.436	0.141
311.011	0.258	0.212	-0.012		311	0.555	0.436	0.141
311.211	0.258	0.213	-0.012		311.2	0.555	0.436	0.141
311.411	0.259	0.213	-0.012		311.4	0.556	0.437	0.141
311.611	0.259	0.213	-0.012		311.6	0.555	0.437	0.14
311.811	0.259	0.213	-0.011		311.8	0.556	0.437	0.14
312.011	0.259	0.213	-0.011		312	0.556	0.437	0.14
312.211	0.26	0.213	-0.011		312.2	0.557	0.438	0.141
312.411	0.26	0.213	-0.011		312.4	0.557	0.438	0.141
312.611	0.261	0.214	-0.01		312.6	0.556	0.437	0.141
312.811	0.261	0.214	-0.01		312.8	0.557	0.437	0.141
313.011	0.261	0.214	-0.009		313	0.557	0.437	0.14
313.211	0.261	0.214	-0.009		313.2	0.557	0.436	0.14
313.411	0.262	0.214	-0.009		313.4	0.556	0.436	0.14
313.611	0.262	0.215	-0.009		313.6	0.556	0.437	0.14
313.811	0.262	0.214	-0.009		313.8	0.557	0.437	0.14
314.011	0.262	0.214	-0.009		314	0.557	0.438	0.14
314.211	0.262	0.214	-0.01		314.2	0.557	0.437	0.14
314.411	0.262	0.214	-0.01		314.4	0.557	0.437	0.14
314.611	0.262	0.214	-0.01		314.6	0.557	0.437	0.14
314.811	0.262	0.214	-0.01		314.8	0.558	0.437	0.14
315.011	0.261	0.214	-0.011		315	0.558	0.437	0.14
315.211	0.261	0.213	-0.012		315.2	0.558	0.437	0.14
315.411	0.26	0.213	-0.012		315.4	0.557	0.437	0.14
315.611	0.26	0.212	-0.013		315.6	0.557	0.437	0.14
315.811	0.26	0.211	-0.013		315.8	0.557	0.438	0.14
316.011	0.26	0.211	-0.013		316	0.557	0.437	0.14
316.211	0.26	0.211	-0.013		316.2	0.557	0.438	0.14
316.411	0.261	0.212	-0.013		316.4	0.557	0.437	0.141
316.611	0.261	0.212	-0.013		316.6	0.556	0.437	0.141
316.811	0.261	0.213	-0.012		316.8	0.556	0.437	0.14
317.011	0.262	0.213	-0.012		317	0.556	0.437	0.14
317.211	0.262	0.214	-0.011		317.2	0.556	0.437	0.14
317.411	0.262	0.214	-0.011		317.4	0.556	0.438	0.14
317.611	0.262	0.215	-0.011		317.6	0.556	0.438	0.14
317.811	0.262	0.215	-0.011		317.8	0.557	0.439	0.14
318.011	0.262	0.215	-0.011		318	0.556	0.439	0.14
318.211	0.261	0.216	-0.011		318.2	0.556	0.438	0.139
318.411	0.261	0.215	-0.011		318.4	0.556	0.438	0.139
318.611	0.261	0.215	-0.012		318.6	0.557	0.438	0.139
318.811	0.26	0.214	-0.012		318.8	0.556	0.438	0.139
319.011	0.26	0.214	-0.012		319	0.556	0.438	0.139
319.211	0.259	0.213	-0.013		319.2	0.556	0.438	0.14
319.411	0.259	0.212	-0.013		319.4	0.556	0.438	0.139
319.611	0.258	0.211	-0.013		319.6	0.556	0.437	0.139
319.811	0.259	0.211	-0.012		319.8	0.556	0.438	0.138
320.011	0.26	0.212	-0.011		320	0.557	0.438	0.139
320.211	0.26	0.212	-0.011		320.2	0.557	0.438	0.139
320.411	0.261	0.212	-0.011		320.4	0.558	0.438	0.14
320.611	0.261	0.213	-0.011		320.6	0.557	0.438	0.14
320.811	0.261	0.214	-0.01		320.8	0.558	0.439	0.14
321.011	0.261	0.214	-0.01		321	0.558	0.44	0.141
321.211	0.261	0.214	-0.011		321.2	0.559	0.44	0.141
321.411	0.261	0.214	-0.012		321.4	0.559	0.441	0.142
321.611	0.261	0.214	-0.011		321.6	0.559	0.441	0.143
321.811	0.261	0.214	-0.011		321.8	0.559	0.44	0.142
322.011	0.261	0.215	-0.012		322	0.558	0.439	0.142
322.211	0.26	0.215	-0.012		322.2	0.558	0.439	0.142
322.411	0.26	0.215	-0.012		322.4	0.557	0.438	0.142
322.611	0.259	0.214	-0.013		322.6	0.557	0.438	0.143
322.811	0.26	0.214	-0.013		322.8	0.557	0.439	0.143
323.011	0.26	0.214	-0.013		323	0.557	0.438	0.143
323.211	0.26	0.214	-0.012		323.2	0.558	0.439	0.143
323.411	0.26	0.214	-0.012		323.4	0.557	0.438	0.142
323.611	0.26	0.213	-0.011		323.6	0.557	0.437	0.141
323.811	0.26	0.213	-0.011		323.8	0.558	0.437	0.141
324.011	0.26	0.213	-0.01		324	0.558	0.437	0.141
324.211	0.261	0.214	-0.01		324.2	0.557	0.437	0.141
324.411	0.26	0.214	-0.011		324.4	0.558	0.437	0.141
324.611	0.26	0.214	-0.011		324.6	0.558	0.437	0.14
324.811	0.26	0.214	-0.011		324.8	0.558	0.438	0.14
325.011	0.259	0.215	-0.012		325	0.558	0.438	0.14
325.211	0.26	0.215	-0.012		325.2	0.558	0.438	0.14
325.411	0.261	0.215	-0.011		325.4	0.558	0.438	0.14
325.611	0.26	0.215	-0.011		325.6	0.557	0.437	0.139
325.811	0.259	0.215	-0.012		325.8	0.556	0.436	0.138
326.011	0.26	0.215	-0.012		326	0.556	0.436	0.138
326.211	0.26	0.215	-0.012		326.2	0.556	0.436	0.138
326.411	0.261	0.216	-0.012		326.4	0.556	0.436	0.138
326.611	0.261	0.215	-0.013		326.6	0.556	0.437	0.139
326.811	0.261	0.216	-0.012		326.8	0.557	0.437	0.139
327.011	0.262	0.216	-0.011		327	0.556	0.437	0.139
327.211	0.262	0.215	-0.011		327.2	0.557	0.438	0.139
327.411	0.262	0.215	-0.011		327.4	0.556	0.437	0.14
327.611	0.262	0.215	-0.01		327.6	0.557	0.437	0.14
327.811	0.261	0.214	-0.01		327.8	0.558	0.438	0.14
328.011	0.262	0.214	-0.01		328	0.558	0.438	0.141
328.211	0.261	0.213	-0.01		328.2	0.558	0.439	0.141
328.411	0.261	0.213	-0.011		328.4	0.558	0.439	0.142
328.611	0.261	0.213	-0.01		328.6	0.559	0.439	0.142
328.811	0.26	0.213	-0.01		328.8	0.559	0.439	0.142
329.011	0.26	0.213	-0.01		329	0.559	0.439	0.142
329.211	0.26	0.212	-0.01		329.2	0.559	0.439	0.143
329.411	0.259	0.212	-0.01		329.4	0.559	0.439	0.143
329.611	0.259	0.212	-0.011		329.6	0.558	0.439	0.144
329.811	0.259	0.212	-0.011		329.8	0.558	0.439	0.144
330.011	0.259	0.212	-0.012		330	0.558	0.438	0.144
330.211	0.259	0.212	-0.012		330.2	0.558	0.438	0.144
330.411	0.259	0.212	-0.012		330.4	0.557	0.438	0.143
330.611	0.259	0.212	-0.012		330.6	0.557	0.438	0.143
330.811	0.26	0.213	-0.012		330.8	0.557	0.438	0.143
331.011	0.261	0.213	-0.012		331	0.556	0.438	0.143
331.211	0.261	0.213	-0.012		331.2	0.556	0.438	0.142
331.411	0.261	0.213	-0.011		331.4	0.556	0.438	0.142
331.611	0.261	0.214	-0.011		331.6	0.556	0.438	0.141
331.811	0.261	0.213	-0.011		331.8	0.556	0.438	0.14
332.011	0.261	0.213	-0.012		332	0.556	0.438	0.14
332.211	0.261	0.213	-0.012		332.2	0.556	0.438	0.139
332.411	0.261	0.212	-0.012		332.4	0.557	0.437	0.139
332.611	0.261	0.213	-0.012		332.6	0.557	0.437	0.139
332.811	0.26	0.213	-0.012		332.8	0.556	0.437	0.139
333.011	0.26	0.213	-0.012		333	0.556	0.437	0.139
333.211	0.259	0.212	-0.012		333.2	0.556	0.438	0.14
333.411	0.259	0.212	-0.012		333.4	0.557	0.437	0.14
333.611	0.259	0.213	-0.013		333.6	0.557	0.437	0.14
333.811	0.258	0.212	-0.014		333.8	0.557	0.438	0.14
334.011	0.258	0.212	-0.014		334	0.558	0.438	0.14
334.211	0.259	0.213	-0.014		334.2	0.558	0.438	0.14
334.411	0.259	0.214	-0.014		334.4	0.557	0.437	0.139
334.611	0.259	0.214	-0.013		334.6	0.557	0.438	0.139
334.811	0.26	0.214	-0.013		334.8	0.558	0.438	0.14
335.011	0.26	0.214	-0.013		335	0.558	0.439	0.14
335.211	0.259	0.214	-0.013		335.2	0.558	0.439	0.14
335.411	0.259	0.214	-0.013		335.4	0.558	0.439	0.141
335.611	0.259	0.214	-0.013		335.6	0.558	0.439	0.14
335.811	0.258	0.213	-0.013		335.8	0.558	0.438	0.14
336.011	0.259	0.213	-0.013		336	0.559	0.438	0.14
336.211	0.259	0.213	-0.012		336.2	0.559	0.438	0.14
336.411	0.259	0.213	-0.012		336.4	0.558	0.437	0.141
336.611	0.259	0.213	-0.012		336.6	0.558	0.437	0.141
336.811	0.259	0.213	-0.012		336.8	0.558	0.438	0.142
337.011	0.259	0.213	-0.012		337	0.558	0.437	0.141
337.211	0.258	0.213	-0.013		337.2	0.558	0.438	0.142
337.411	0.259	0.213	-0.013		337.4	0.558	0.437	0.141
337.611	0.259	0.214	-0.013		337.6	0.559	0.438	0.141
337.811	0.259	0.213	-0.012		337.8	0.558	0.438	0.141
338.011	0.26	0.214	-0.012		338	0.558	0.438	0.14
338.211	0.26	0.214	-0.012		338.2	0.557	0.437	0.14
338.411	0.26	0.214	-0.011		338.4	0.557	0.437	0.139
338.611	0.261	0.214	-0.01		338.6	0.557	0.438	0.139
338.811	0.261	0.214	-0.009		338.8	0.558	0.438	0.14
339.011	0.26	0.214	-0.01		339	0.557	0.439	0.14
339.211	0.26	0.214	-0.01		339.2	0.558	0.439	0.14
339.411	0.26	0.214	-0.011		339.4	0.558	0.439	0.14
339.611	0.26	0.213	-0.01		339.6	0.558	0.439	0.141
339.811	0.26	0.213	-0.01		339.8	0.558	0.439	0.142
340.011	0.261	0.213	-0.011		340	0.559	0.439	0.143
340.211	0.261	0.213	-0.011		340.2	0.559	0.439	0.144
340.411	0.261	0.213	-0.011		340.4	0.558	0.439	0.144
340.611	0.261	0.214	-0.011		340.6	0.559	0.439	0.144
340.811	0.261	0.214	-0.011		340.8	0.559	0.439	0.144
341.011	0.261	0.214	-0.01		341	0.559	0.439	0.144
341.211	0.261	0.214	-0.011		341.2	0.558	0.438	0.143
341.411	0.26	0.214	-0.011		341.4	0.558	0.438	0.142
341.611	0.26	0.213	-0.011		341.6	0.559	0.438	0.143
341.811	0.26	0.213	-0.011		341.8	0.558	0.438	0.142
342.011	0.26	0.213	-0.011		342	0.558	0.438	0.141
342.211	0.26	0.213	-0.01		342.2	0.558	0.437	0.141
342.411	0.26	0.214	-0.01		342.4	0.558	0.437	0.141
342.611	0.26	0.214	-0.009		342.6	0.558	0.437	0.14
342.811	0.26	0.214	-0.01		342.8	0.558	0.438	0.141
343.011	0.26	0.214	-0.01		343	0.558	0.438	0.141
343.211	0.26	0.214	-0.01		343.2	0.559	0.438	0.142
343.411	0.26	0.214	-0.01		343.4	0.558	0.438	0.142
343.611	0.26	0.214	-0.011		343.6	0.558	0.439	0.142
343.811	0.26	0.214	-0.011		343.8	0.558	0.438	0.143
344.011	0.26	0.214	-0.012		344	0.558	0.438	0.143
344.211	0.26	0.214	-0.012		344.2	0.557	0.438	0.143
344.411	0.26	0.213	-0.012		344.4	0.558	0.438	0.143
344.611	0.26	0.213	-0.012		344.6	0.557	0.438	0.143
344.811	0.259	0.213	-0.012		344.8	0.558	0.437	0.143
345.011	0.259	0.213	-0.013		345	0.558	0.437	0.143
345.211	0.258	0.213	-0.013		345.2	0.558	0.437	0.143
345.411	0.258	0.213	-0.014		345.4	0.558	0.437	0.143
345.611	0.258	0.213	-0.014		345.6	0.559	0.438	0.143
345.811	0.257	0.213	-0.013		345.8	0.559	0.438	0.143
346.011	0.256	0.213	-0.013		346	0.56	0.439	0.143
346.211	0.256	0.213	-0.013		346.2	0.56	0.439	0.142
346.411	0.256	0.214	-0.013		346.4	0.56	0.439	0.142
346.611	0.256	0.214	-0.013		346.6	0.561	0.439	0.142
346.811	0.257	0.213	-0.012		346.8	0.56	0.439	0.142
347.011	0.258	0.214	-0.011		347	0.56	0.439	0.142
347.211	0.258	0.214	-0.011		347.2	0.56	0.439	0.142
347.411	0.259	0.213	-0.011		347.4	0.559	0.44	0.142
347.611	0.259	0.213	-0.011		347.6	0.56	0.44	0.142
347.811	0.26	0.213	-0.01		347.8	0.559	0.439	0.142
348.011	0.26	0.213	-0.011		348	0.559	0.439	0.142
348.211	0.26	0.213	-0.011		348.2	0.559	0.44	0.144
348.411	0.26	0.212	-0.011		348.4	0.559	0.44	0.144
348.611	0.26	0.213	-0.01		348.6	0.559	0.44	0.145
348.811	0.26	0.213	-0.011		348.8	0.559	0.44	0.145
349.011	0.26	0.213	-0.011		349	0.559	0.439	0.145
349.211	0.26	0.213	-0.011		349.2	0.559	0.44	0.144
349.411	0.26	0.213	-0.011		349.4	0.559	0.44	0.144
349.611	0.259	0.214	-0.01		349.6	0.558	0.44	0.144
349.811	0.259	0.214	-0.01		349.8	0.558	0.44	0.144
350.011	0.259	0.215	-0.01		350	0.558	0.44	0.144
350.211	0.259	0.215	-0.01		350.2	0.558	0.44	0.144
350.411	0.259	0.215	-0.01		350.4	0.558	0.439	0.143
350.611	0.26	0.215	-0.01		350.6	0.558	0.44	0.143
350.811	0.261	0.215	-0.01		350.8	0.558	0.439	0.142
351.011	0.261	0.215	-0.009		351	0.557	0.44	0.142
351.211	0.26	0.215	-0.01		351.2	0.558	0.439	0.142
351.411	0.26	0.214	-0.01		351.4	0.558	0.439	0.142
351.611	0.261	0.214	-0.011		351.6	0.558	0.439	0.142
351.811	0.26	0.214	-0.011		351.8	0.558	0.439	0.142
352.011	0.261	0.214	-0.012		352	0.559	0.439	0.142
352.211	0.261	0.214	-0.012		352.2	0.559	0.439	0.142
352.411	0.261	0.213	-0.012		352.4	0.559	0.438	0.142
352.611	0.261	0.213	-0.012		352.6	0.56	0.438	0.142
352.811	0.262	0.212	-0.012		352.8	0.559	0.438	0.142
353.011	0.261	0.212	-0.012		353	0.559	0.438	0.142
353.211	0.262	0.213	-0.011		353.2	0.559	0.439	0.142
353.411	0.261	0.213	-0.012		353.4	0.559	0.439	0.142
353.611	0.261	0.213	-0.012		353.6	0.559	0.439	0.143
353.811	0.261	0.212	-0.012		353.8	0.559	0.439	0.143
354.011	0.261	0.212	-0.013		354	0.559	0.44	0.144
354.211	0.261	0.213	-0.012		354.2	0.559	0.439	0.144
354.411	0.26	0.212	-0.013		354.4	0.559	0.439	0.143
354.611	0.261	0.213	-0.012		354.6	0.559	0.44	0.144
354.811	0.26	0.213	-0.013		354.8	0.559	0.44	0.144
355.011	0.26	0.213	-0.013		355	0.559	0.439	0.145
355.211	0.26	0.213	-0.013		355.2	0.559	0.439	0.144
355.411	0.26	0.213	-0.012		355.4	0.559	0.439	0.144
355.611	0.261	0.213	-0.012		355.6	0.559	0.439	0.143
355.811	0.261	0.213	-0.012		355.8	0.558	0.439	0.143
356.011	0.261	0.213	-0.012		356	0.559	0.438	0.142
356.211	0.26	0.213	-0.012		356.2	0.559	0.438	0.142
356.411	0.26	0.212	-0.011		356.4	0.559	0.439	0.142
356.611	0.26	0.213	-0.011		356.6	0.559	0.439	0.142
356.811	0.26	0.212	-0.011		356.8	0.559	0.439	0.142
357.011	0.26	0.213	-0.011		357	0.559	0.439	0.141
357.211	0.26	0.213	-0.011		357.2	0.56	0.439	0.142
357.411	0.259	0.212	-0.011		357.4	0.56	0.44	0.142
357.611	0.259	0.212	-0.012		357.6	0.56	0.44	0.142
357.811	0.259	0.212	-0.011		357.8	0.56	0.44	0.142
358.011	0.259	0.212	-0.011		358	0.56	0.44	0.143
358.211	0.259	0.212	-0.011		358.2	0.56	0.44	0.143
358.411	0.258	0.212	-0.012		358.4	0.559	0.44	0.143
358.611	0.259	0.213	-0.011		358.6	0.56	0.439	0.143
358.811	0.259	0.213	-0.011		358.8	0.56	0.44	0.143
359.011	0.26	0.213	-0.011		359	0.56	0.439	0.143
359.211	0.26	0.213	-0.01		359.2	0.559	0.439	0.143
359.411	0.26	0.213	-0.01		359.4	0.559	0.439	0.143
359.611	0.26	0.213	-0.011		359.6	0.559	0.439	0.143
359.811	0.261	0.213	-0.011		359.8	0.559	0.439	0.143
360.011	0.26	0.213	-0.012		360	0.559	0.439	0.143
360.211	0.26	0.213	-0.012		360.2	0.559	0.439	0.144
360.411	0.261	0.214	-0.012		360.4	0.559	0.439	0.144
360.611	0.261	0.214	-0.012		360.6	0.559	0.438	0.144
360.811	0.26	0.214	-0.012		360.8	0.559	0.438	0.143
361.011	0.26	0.214	-0.012		361	0.559	0.438	0.144
361.211	0.26	0.214	-0.013		361.2	0.559	0.438	0.144
361.411	0.26	0.214	-0.013		361.4	0.56	0.438	0.144
361.611	0.26	0.215	-0.013		361.6	0.559	0.438	0.144
361.811	0.26	0.215	-0.012		361.8	0.559	0.439	0.144
362.011	0.26	0.215	-0.012		362	0.56	0.438	0.144
362.211	0.259	0.215	-0.012		362.2	0.559	0.438	0.144
362.411	0.259	0.216	-0.012		362.4	0.559	0.439	0.145
362.611	0.259	0.216	-0.011		362.6	0.56	0.439	0.145
362.811	0.259	0.215	-0.011		362.8	0.56	0.44	0.145
363.011	0.259	0.215	-0.011		363	0.56	0.44	0.145
363.211	0.259	0.215	-0.011		363.2	0.559	0.44	0.145
363.411	0.259	0.215	-0.012		363.4	0.559	0.439	0.145
363.611	0.26	0.214	-0.012		363.6	0.559	0.439	0.144
363.811	0.26	0.214	-0.012		363.8	0.559	0.439	0.144
364.011	0.26	0.214	-0.012		364	0.558	0.438	0.144
364.211	0.26	0.213	-0.012		364.2	0.558	0.439	0.144
364.411	0.26	0.213	-0.013		364.4	0.558	0.439	0.144
364.611	0.26	0.213	-0.013		364.6	0.557	0.438	0.143
364.811	0.26	0.212	-0.013		364.8	0.557	0.438	0.143
365.011	0.26	0.212	-0.013		365	0.557	0.438	0.143
365.211	0.26	0.213	-0.013		365.2	0.557	0.438	0.143
365.411	0.26	0.213	-0.013		365.4	0.557	0.439	0.143
365.611	0.26	0.213	-0.013		365.6	0.557	0.439	0.144
365.811	0.26	0.212	-0.013		365.8	0.557	0.44	0.144
366.011	0.26	0.212	-0.013		366	0.558	0.44	0.144
366.211	0.26	0.213	-0.013		366.2	0.558	0.44	0.145
366.411	0.26	0.214	-0.013		366.4	0.559	0.44	0.145
366.611	0.26	0.214	-0.013		366.6	0.559	0.441	0.145
366.811	0.26	0.214	-0.014		366.8	0.559	0.44	0.146
367.011	0.261	0.215	-0.013		367	0.559	0.44	0.146
367.211	0.261	0.215	-0.013		367.2	0.559	0.44	0.146
367.411	0.26	0.215	-0.013		367.4	0.558	0.439	0.145
367.611	0.261	0.215	-0.012		367.6	0.559	0.44	0.145
367.811	0.261	0.215	-0.011		367.8	0.559	0.439	0.146
368.011	0.261	0.215	-0.011		368	0.559	0.439	0.146
368.211	0.261	0.214	-0.011		368.2	0.559	0.44	0.146
368.411	0.261	0.214	-0.011		368.4	0.559	0.439	0.146
368.611	0.261	0.214	-0.01		368.6	0.558	0.439	0.145
368.811	0.261	0.214	-0.01		368.8	0.558	0.438	0.145
369.011	0.261	0.214	-0.009		369	0.558	0.438	0.145
369.211	0.26	0.214	-0.009		369.2	0.558	0.439	0.145
369.411	0.26	0.213	-0.01		369.4	0.559	0.44	0.145
369.611	0.26	0.213	-0.011		369.6	0.559	0.44	0.145
369.811	0.26	0.212	-0.012		369.8	0.559	0.439	0.145
370.011	0.26	0.213	-0.012		370	0.559	0.439	0.145
370.211	0.259	0.213	-0.013		370.2	0.559	0.438	0.144
370.411	0.259	0.213	-0.013		370.4	0.559	0.439	0.143
370.611	0.259	0.214	-0.013		370.6	0.559	0.438	0.143
370.811	0.259	0.214	-0.013		370.8	0.559	0.438	0.142
371.011	0.259	0.214	-0.013		371	0.559	0.439	0.142
371.211	0.258	0.213	-0.013		371.2	0.559	0.439	0.142
371.411	0.258	0.213	-0.013		371.4	0.559	0.438	0.142
371.611	0.259	0.213	-0.013		371.6	0.56	0.439	0.143
371.811	0.258	0.212	-0.013		371.8	0.56	0.439	0.144
372.011	0.258	0.212	-0.013		372	0.559	0.438	0.144
372.211	0.258	0.212	-0.012		372.2	0.559	0.439	0.145
372.411	0.259	0.213	-0.012		372.4	0.559	0.438	0.145
372.611	0.259	0.213	-0.011		372.6	0.558	0.438	0.145
372.811	0.259	0.213	-0.011		372.8	0.558	0.438	0.145
373.011	0.259	0.213	-0.011		373	0.558	0.438	0.146
373.211	0.259	0.213	-0.012		373.2	0.558	0.439	0.146
373.411	0.259	0.212	-0.012		373.4	0.558	0.439	0.146
373.611	0.259	0.212	-0.012		373.6	0.558	0.439	0.147
373.811	0.259	0.212	-0.013		373.8	0.558	0.439	0.147
374.011	0.259	0.212	-0.013		374	0.558	0.439	0.147
374.211	0.258	0.212	-0.013		374.2	0.558	0.439	0.146
374.411	0.258	0.212	-0.013		374.4	0.559	0.439	0.146
374.611	0.258	0.212	-0.014		374.6	0.559	0.44	0.146
374.811	0.258	0.212	-0.014		374.8	0.559	0.44	0.146
375.011	0.258	0.212	-0.014		375	0.56	0.441	0.146
375.211	0.259	0.211	-0.014		375.2	0.56	0.441	0.146
375.411	0.26	0.212	-0.014		375.4	0.56	0.441	0.146
375.611	0.26	0.212	-0.014		375.6	0.56	0.441	0.146
375.811	0.26	0.212	-0.014		375.8	0.559	0.441	0.145
376.011	0.261	0.212	-0.013		376	0.559	0.441	0.145
376.211	0.261	0.213	-0.013		376.2	0.559	0.44	0.145
376.411	0.261	0.213	-0.013		376.4	0.559	0.44	0.145
376.611	0.261	0.212	-0.014		376.6	0.558	0.44	0.144
376.811	0.26	0.211	-0.014		376.8	0.557	0.439	0.144
377.011	0.26	0.212	-0.014		377	0.557	0.439	0.144
377.211	0.26	0.211	-0.013		377.2	0.557	0.439	0.144
377.411	0.26	0.211	-0.013		377.4	0.557	0.439	0.143
377.611	0.259	0.211	-0.013		377.6	0.558	0.438	0.144
377.811	0.259	0.211	-0.014		377.8	0.558	0.438	0.144
378.011	0.259	0.211	-0.014		378	0.558	0.438	0.144
378.211	0.259	0.212	-0.014		378.2	0.558	0.438	0.143
378.411	0.259	0.211	-0.014		378.4	0.559	0.438	0.144
378.611	0.259	0.212	-0.014		378.6	0.559	0.439	0.144
378.811	0.26	0.212	-0.013		378.8	0.559	0.439	0.144
379.011	0.261	0.213	-0.012		379	0.56	0.439	0.144
379.211	0.261	0.214	-0.012		379.2	0.559	0.438	0.144
379.411	0.261	0.214	-0.011		379.4	0.56	0.439	0.144
379.611	0.261	0.214	-0.012		379.6	0.56	0.438	0.144
379.811	0.261	0.214	-0.012		379.8	0.559	0.438	0.143
380.011	0.261	0.214	-0.011		380	0.56	0.438	0.143
380.211	0.26	0.214	-0.012		380.2	0.559	0.438	0.143
380.411	0.26	0.213	-0.012		380.4	0.559	0.439	0.143
380.611	0.259	0.213	-0.012		380.6	0.559	0.438	0.143
380.811	0.259	0.213	-0.012		380.8	0.559	0.438	0.143
381.011	0.259	0.214	-0.011		381	0.559	0.439	0.144
381.211	0.259	0.214	-0.011		381.2	0.559	0.438	0.144
381.411	0.259	0.214	-0.011		381.4	0.56	0.439	0.145
381.611	0.258	0.214	-0.011		381.6	0.559	0.439	0.145
381.811	0.258	0.214	-0.012		381.8	0.56	0.439	0.145
382.011	0.258	0.214	-0.012		382	0.56	0.44	0.145
382.211	0.258	0.214	-0.012		382.2	0.56	0.44	0.146
382.411	0.258	0.214	-0.012		382.4	0.56	0.44	0.146
382.611	0.258	0.214	-0.011		382.6	0.56	0.44	0.146
382.811	0.258	0.214	-0.011		382.8	0.56	0.44	0.146
383.011	0.259	0.214	-0.011		383	0.56	0.44	0.146
383.211	0.258	0.214	-0.011		383.2	0.56	0.439	0.146
383.411	0.258	0.214	-0.012		383.4	0.561	0.439	0.146
383.611	0.258	0.214	-0.013		383.6	0.56	0.439	0.145
383.811	0.259	0.213	-0.012		383.8	0.56	0.439	0.146
384.011	0.259	0.213	-0.013		384	0.56	0.44	0.146
384.211	0.259	0.212	-0.013		384.2	0.56	0.44	0.146
384.411	0.258	0.212	-0.013		384.4	0.56	0.44	0.146
384.611	0.258	0.212	-0.014		384.6	0.56	0.439	0.146
384.811	0.259	0.212	-0.013		384.8	0.56	0.439	0.147
385.011	0.259	0.212	-0.013		385	0.56	0.439	0.147
385.211	0.259	0.212	-0.013		385.2	0.56	0.439	0.147
385.411	0.259	0.212	-0.013		385.4	0.56	0.44	0.147
385.611	0.259	0.212	-0.013		385.6	0.56	0.44	0.147
385.811	0.26	0.212	-0.014		385.8	0.56	0.44	0.147
386.011	0.26	0.212	-0.014		386	0.561	0.441	0.148
386.211	0.26	0.212	-0.013		386.2	0.562	0.441	0.148
386.411	0.26	0.211	-0.013		386.4	0.562	0.441	0.147
386.611	0.26	0.212	-0.013		386.6	0.561	0.44	0.147
386.811	0.26	0.212	-0.013		386.8	0.562	0.44	0.147
387.011	0.26	0.212	-0.013		387	0.562	0.44	0.147
387.211	0.26	0.212	-0.013		387.2	0.562	0.44	0.147
387.411	0.26	0.212	-0.013		387.4	0.561	0.44	0.148
387.611	0.26	0.213	-0.013		387.6	0.561	0.44	0.147
387.811	0.26	0.213	-0.013		387.8	0.561	0.441	0.148
388.011	0.26	0.213	-0.013		388	0.56	0.44	0.148
388.211	0.26	0.213	-0.012		388.2	0.559	0.44	0.148
388.411	0.259	0.213	-0.012		388.4	0.559	0.441	0.148
388.611	0.259	0.213	-0.013		388.6	0.559	0.44	0.148
388.811	0.259	0.213	-0.012		388.8	0.559	0.44	0.148
389.011	0.259	0.212	-0.012		389	0.559	0.44	0.148
389.211	0.258	0.212	-0.013		389.2	0.559	0.441	0.148
389.411	0.259	0.212	-0.012		389.4	0.56	0.442	0.148
389.611	0.259	0.211	-0.012		389.6	0.56	0.442	0.148
389.811	0.26	0.212	-0.012		389.8	0.56	0.441	0.147
390.011	0.259	0.212	-0.012		390	0.561	0.441	0.147
390.211	0.259	0.212	-0.012		390.2	0.561	0.441	0.147
390.411	0.259	0.212	-0.013		390.4	0.561	0.441	0.146
390.611	0.26	0.212	-0.013		390.6	0.561	0.441	0.145
390.811	0.26	0.212	-0.013		390.8	0.561	0.441	0.145
391.011	0.26	0.213	-0.013		391	0.561	0.44	0.144
391.211	0.26	0.213	-0.013		391.2	0.561	0.44	0.145
391.411	0.26	0.213	-0.013		391.4	0.561	0.44	0.145
391.611	0.26	0.214	-0.012		391.6	0.56	0.439	0.144
391.811	0.26	0.213	-0.012		391.8	0.56	0.44	0.145
392.011	0.26	0.214	-0.011		392	0.56	0.44	0.146
392.211	0.26	0.214	-0.011		392.2	0.559	0.44	0.147
392.411	0.259	0.213	-0.012		392.4	0.559	0.44	0.147
392.611	0.259	0.213	-0.012		392.6	0.559	0.44	0.147
392.811	0.259	0.213	-0.011		392.8	0.559	0.44	0.147
393.011	0.258	0.212	-0.012		393	0.559	0.44	0.147
393.211	0.258	0.212	-0.012		393.2	0.559	0.44	0.147
393.411	0.258	0.212	-0.012		393.4	0.559	0.44	0.147
393.611	0.258	0.211	-0.012		393.6	0.559	0.44	0.148
393.811	0.258	0.211	-0.013		393.8	0.558	0.439	0.147
394.011	0.258	0.21	-0.014		394	0.559	0.44	0.147
394.211	0.258	0.21	-0.014		394.2	0.559	0.44	0.147
394.411	0.258	0.21	-0.014		394.4	0.559	0.44	0.146
394.611	0.258	0.209	-0.014		394.6	0.56	0.44	0.146
394.811	0.258	0.209	-0.014		394.8	0.56	0.44	0.146
395.011	0.257	0.209	-0.014		395	0.56	0.44	0.146
395.211	0.258	0.209	-0.013		395.2	0.561	0.441	0.146
395.411	0.258	0.21	-0.013		395.4	0.561	0.441	0.145
395.611	0.258	0.21	-0.012		395.6	0.561	0.441	0.145
395.811	0.259	0.211	-0.012		395.8	0.561	0.441	0.146
396.011	0.259	0.212	-0.011		396	0.561	0.44	0.145
396.211	0.259	0.213	-0.011		396.2	0.56	0.439	0.145
396.411	0.26	0.213	-0.011		396.4	0.56	0.439	0.144
396.611	0.26	0.213	-0.01		396.6	0.559	0.438	0.144
396.811	0.26	0.213	-0.011		396.8	0.559	0.438	0.144
397.011	0.259	0.213	-0.011		397	0.559	0.438	0.144
397.211	0.259	0.213	-0.011		397.2	0.559	0.438	0.144
397.411	0.259	0.213	-0.012		397.4	0.56	0.438	0.145
397.611	0.259	0.213	-0.012		397.6	0.56	0.438	0.145
397.811	0.259	0.212	-0.013		397.8	0.56	0.438	0.145
398.011	0.258	0.212	-0.013		398	0.56	0.438	0.145
398.211	0.258	0.212	-0.014		398.2	0.559	0.438	0.145
398.411	0.258	0.211	-0.014		398.4	0.56	0.439	0.146
398.611	0.257	0.211	-0.014		398.6	0.56	0.439	0.146
398.811	0.256	0.211	-0.014		398.8	0.56	0.439	0.146
399.011	0.256	0.211	-0.014		399	0.56	0.439	0.146
399.211	0.257	0.211	-0.013		399.2	0.561	0.44	0.147
[truncated: 505 more rows]

## Sheet: Figure 8 √
Fig 8. Heparan sulfate serves as the primary attachment receptor for CVA6, whereas KRM1 functions as a post-attachment entry receptor.
Fig 8c. Wild-type RD cells, ΔKRM1 cells, and ΔSLC35B2 cells were infected with CVA6-HeB, and viral titers were quantified at 48 hpi
	CVA6-HeB
	RD	ΔKRM1	ΔSLC35B2
Titer (TCID50/mL)	10000000	100000	316228
	15848932	177828	1000000
	31622777	158489	316228
Fig 8d. CVA6 specifically binds heparin-agarose beads.
Fig 8e. Inhibition of CVA6 attachment to RD cells by soluble heparin.
	CVA6-HeB
Heparin conc. (μg/mL)	0	50	500	5000
Relative virus binding (%)	102.19	95.68	64	39.67
	105.43	96.68	48.67	30.59
	102.54	89.27	52.35	28.84
	90.52
Fig 8f. Viral attachment assay.
	CVA6-HeB
	RD	ΔKRM1	ΔSLC35B2
Relative virus binding (%)	99.0515	87.1305	17.2839
	90.5163	85.0422	14.1856
	115.369	95.6774	19.5806
	96.6774	102.544	20.5541
Fig 8g. Viral internalization assay.
	CVA6-HeB
	RD	ΔKRM1	ΔSLC35B2
Relative virus binding (%)	101.484	21.3343	3.23801
	89.5801	26.1748	4.30229
	103.976	21.9341	3.91797
	105.793	26.1748	10.5935

## Sheet: Figure S1 √
Supplementary Figure 1. Prophylactic efficacy of MAbs 1F4 and 3H7 against CVA6-HeB and CVA6-S0087b lethal infections in mice.
CVA6-HeB						CVA6-S0087b
Days post-infection	PBS (n=13)	1F4 (n=11)	3H7 (n=11)	Ctr (n=13)		Days post-infection	PBS (n=16)	1F4 (n=12)	3H7 (n=15)	ctr (n=15)
6	1					5	1
6	1					6	1
6	1					6	1
6	1					6	1
6	1					6	1
7	1					7	1
7	1					7	1
8	1					7	1
9	1					7	1
9	1					7	1
9	1					7	1
10	1					7	1
10	1					7	1
6		1				7	1
14		0				7	1
14		0				7	1
14		0				14		0
14		0				14		0
14		0				14		0
14		0				14		0
14		0				14		0
14		0				14		0
14		0				14		0
14		0				14		0
14			0			14		0
14			0			14		0
14			0			14		0
14			0			14		0
14			0			14			0
14			0			14			0
14			0			14			0
14			0			14			0
14			0			14			0
14			0			14			0
14			0			14			0
5				1		14			0
5				1		14			0
5				1		14			0
5				1		14			0
5				1		14			0
6				1		14			0
6				1		14			0
6				1		14			0
6				1		4				1
7				1		5				1
8				1		5				1
8				1		5				1
10				1		5				1
						5				1
	1	Death				5				1
	0	Survive				5				1
						5				1
						6				1
						6				1
						6				1
						6				1
						6				1
						6				1

## Sheet: Figure S2 √
Supplementary Figure 2. KRM1 functions as a critical receptor required for productive CVA6 infection.
Supplementary Figure 2a.Wild-type RD cells and KRM1 knockout (ΔKRM1) cells were infected with CVA6-HeB, and viral titers were quantified at 24 hours post-infection (hpi).
	CVA6-HeB
	RD	ΔKRM1
Titer (TCID50/mL)	15848932	213796
	10000000	562341
	10000000	213796
Supplementary Figure 2B. The interaction between CVA6 and human KRM1-Fc (hKRM1-Fc) was analyzed by ELISA.
Log10 virus conc. (μg/mL)	hKRM1-Fc			ACE2-Fc
2	0.8751	0.7597	0.5905	0.0476	0.0494	0.0486
1	0.2671	0.2551	0.2259	0.0474	0.0475	0.0477
0.5	0.1132	0.1092	0.1053	0.0466	0.0482	0.047
	OD450nm			OD450nm
